# Supplementary material for: Development of a novel data mining tool to find cis-elements in rice gene promoter regions
Source: BMC Plant Biol. 2008 Feb 27;8:20. doi: 10.1186/1471-2229-8-20 (PMC2270273; doi:10.1186/1471-2229-8-20)
Supplement: Additional file 1 — Known plant cis-elements listed for analysis by RiCES. See text for further details. [file 1471-2229-8-20-S1.xls]

## Sheet: Sheet1
Classification				Sequence in Regular Expression
Classification Adopted in This Study			Traditional Definition
1. General Transcription Factors
	Cx7Hx8Cx4C zinc finger			[AG]TC[AG][CT][ACGT][ACGT][ACGT][ACGT][ACGT]ACG
	ACE2			TGACAGTGTCA
	TATAbox			TATA[AT]A
	GCbox			GGGCGG
	Inr			[CT][CT]A[ACGT][TA][CT][CT]
	DPE			[AG]G[AT][CT][GAC]
	BRE			[GC][GC][GA]CGCC
	CCAATbox			CCAAT
2. Basic Domains
	Leucine zipper factors (bZIP)
		bZIP	bZIP	ACGT, CACGTG, GACGTC, TACGTA, AACGTT, GTGACGTCA, TGACTCA, T[TG][ACGT][ACGT]G[ACGT]AA[TG]
			G-box binding	CACGTG
	Helix-loop-helix factors (bHLH)
		bHLH	bHLH	CACGGC, CACGAC, CACGTG, CA[ACGT][ACGT]TG, GG[ACGT]CCCAC, GTGG[ACGT]CCC
			TCP	GG[ACGT]CCCAC, G[TC]GG[ACGT]CCC
	Helix-loop-helix / leucine zipper factors (bHLH-ZIP)
		Cell-cycle controlling factors	Myc	CACGTG
		EIL	EIL	A[CT]G[AT]A[CT]CT
3. Zinc-coordinating DNA-binding domains
	Diverse Cys4 zinc fingers
		GATA-Factors	GATA	[AT]GATA[AG]
		Dof	Dof	[TA]AAAG
		Co-like	Co-like	CCAAT
		YABBY	YABBY	GCAC[AG][ACGT][AT]TCCC[AG]A[ACGT]G[CT]
	Cys2His2 zinc finger domain
		Ubiquitous factors	TFIIIA	TGGTTAGTACC
			Plant C2H2	TTGACAGTGTCAC, AGC[ACGT]{5}CAGT, GGCTAATAA
	Zinc fingers of alternating composition
		Cys3His1 zinc finger domain
			RING finger	GGGCGG, CACCC
	Zinc fingers of alternating composition (Requiring other binding domains)
		LIM finger	LIM finger	CCAC[AC]A[ACGT][AC][ACGT][CT][AC], [CT]GTGGGAA
		PHD finger	PHD finger	CTCCAG
		WRKY	WRKY	(T)(T)TGAC[CT], GTCAAAA[AT]
		HRT(CX8-9CX10CX2H)	HRT	GGCCGATAACAAACTC, TCTCGTAACAGAGTC, GGACCTAACAGAACTC, GGCGTTTAACAGG
		VOZ-9(one-finger)	VOZ-9	GCGT[ACGT]{7}ACGC
4. Helix-turn-helix
	Homeo domain			(CTAATTG){3}
		homeo domain only		TGACAGGT, AATAAA[CT]AAA, TT[AT]T[AT]TT[AT]TT, [AT]A[AGT]A[AT]A[CT], (CTAATTG){2,3}, AATATT, AATATATTT
			HD-ZIP	CAAT[AT]ATTG, CAAT[GC]ATTG
	Heat shock factors
		HSF		([ACGT]GAA[ACGT]){3}
	Fork head / winged helix
		Cell-cycle controlling factors(E2F/DP=heterodimer)	E2F	[CG]GCGC[CG], ([CG]GCGC[GC]){2}
	Tryptophan clusters
		Myb
			Myb-like factors	(GGTTTAG){2,}, GTAACGGTCTAC, G[GT]T[AT]G[GT]T, [CT]AAC[GT]G
			GARP(ARR-B/G2 like)GARP	AGATT, (AGATT){2}
			GARP(ARR-B/G2 like)ARR-B	AGATT, (AGATT){2}
	NAC			AAACGTAAGCGCTTACGTAC, TGACGTGG
5. beta-Scaffold Factors with Minor Groove Contacts
	MADS			CC([AT]){6}GG, (TGAGTCAG){1,2}, AGGATGTCCATATTAGGACATCT
		Regulators of differentiation
			homeotic genes	TGAGTCAG, CC([AT]){6}GG, AGGATGTCCATATTAGGACATCT
	TATA-binding proteins		TFIID	TATAA
	CCAAT factor		DR1	CCAAT
6. Other Transcription Factors
	AP2/EREBP-related factors
		AP2/EREBP(AP2)		CCGAC, GCAC[AG][ACGT][AT]TCCC[AG]A[ACGT]G[CT], TAAGAGCCGCC, TACGGACAT
		AP2/EREBP(EREBP)		AGCCGCC
		AP2/EREBP(DREB)		CCGAC
		AP2/EREBP(RAV)	AP2/B3	CAACA[ACGT]*CACCTG
		ARF	like ABI3/VP1 B3	TGTCTC
		ABI3/VP1	B3(A1,B1.B2,B3)	CATGCATTATTACACGTGATCGCCATGCA, GCCACTTGTC
	ARID			TATTGAT
	JUMONJI		JMJ	(T){4,6}, TAAT, TATT
	Trihelix			GTGTGGTTAATATG, ATCATTTTCACT
	S1Fa-like			ATGGTAACAATT
	BBR/BPC			((GA)+|(TC)+)
	BZR(BES1)			CGTG[CT]G
	CAMTA			CGCG
	WHIRLY			GTCAAAA[AT], TGACA[ACGT][ACGT][ACGT][ACGT]TGTCA
	LEAFY		RING finger	CCA[ACGT]TG
	SBP			T[ACGT]CGTACAA
