# Supplementary material for: Development of a novel data mining tool to find cis-elements in rice gene promoter regions
Source: BMC Plant Biol. 2008 Feb 27;8:20. doi: 10.1186/1471-2229-8-20 (PMC2270273; doi:10.1186/1471-2229-8-20)
Supplement: Additional file 2 — Transcription units (TUs) used in the feasibility test. Auxin-inducible genes were picked up from RiceTFDB 2.0 (1st column). Corresponding full-length cDNAs were designated by BLASTN (2nd column) and translated to TUs defined in Pseudomolecule ver. 4 (3rd column). [file 1471-2229-8-20-S2.csv]

11971.m07457	AK109373	R01-TIGRv4S1-000251R
11971.m07570	AK100314	R01-TIGRv4S1-000277F
11971.m42898	AK100314	R01-TIGRv4S1-000277F
11971.m07915	AK104654	R01-TIGRv4S1-000390F
11971.m42628	AK104654	R01-TIGRv4S1-000390F
11971.m08378	AK103865	R01-TIGRv4S1-000546F
11971.m11036	AK106121	R01-TIGRv4S1-001164F
11971.m11552	AK068600	R01-TIGRv4S1-001381F
11971.m43180	AK068600	R01-TIGRv4S1-001381F
11971.m43181	AK068600	R01-TIGRv4S1-001381F
11971.m43182	AK068600	R01-TIGRv4S1-001381F
11971.m43183	AK068600	R01-TIGRv4S1-001381F
11971.m43184	AK068600	R01-TIGRv4S1-001381F
11972.m06598	AK121870	R02-TIGRv4S1-000420R
11972.m09950	AK108275	R02-TIGRv4S1-001274F
11972.m10636	AK073365	R02-TIGRv4S1-001533F
11972.m10747	AK069892	R02-TIGRv4S1-001587R
11972.m33477	AK069892	R02-TIGRv4S1-001587R
11973.m09386	AK073028	R07-TIGRv4S1-000524F
11973.m09387	AK073044	R03-TIGRv4S1-001162F
11973.m10289	AK102769	R03-TIGRv4S1-001440F
11973.m10745	AK059619	R03-TIGRv4S1-001583R
11975.m05373	AK061796	R05-TIGRv4S1-000228R
11975.m27718	AK061796	R05-TIGRv4S1-000228R
11975.m27719	AK061796	R05-TIGRv4S1-000228R
11975.m27720	AK061796	R05-TIGRv4S1-000228R
11975.m27721	AK061796	R05-TIGRv4S1-000228R
11975.m27722	AK061796	R05-TIGRv4S1-000228R
11975.m05461	AK111403	R05-TIGRv4S1-000253F
11975.m05830	AK069902	R05-TIGRv4S1-000330F
11975.m27564	AK069902	R05-TIGRv4S1-000330F
11975.m08606	AK071192	R05-TIGRv4S1-000954R
11975.m27923	AK071192	R05-TIGRv4S1-000954R
11975.m08930	AK104018	R05-TIGRv4S1-001049R
11976.m05429	AK102541	R06-TIGRv4S1-000207R
11976.m06940	AK121989	R06-TIGRv4S1-000523F
11976.m07135	AK068232	R08-TIGRv4S1-000026F
11976.m08496	AK069376	R06-TIGRv4S1-000767F
11976.m31888	AK069376	R06-TIGRv4S1-000767F
11977.m05302	AK103483	R07-TIGRv4S1-000180R
11977.m29084	AK103483	R07-TIGRv4S1-000180R
11978.m04326	AK068232	R08-TIGRv4S1-000026F
11978.m06735	AK100314	R01-TIGRv4S1-000277F
11979.m06538	AK111128	R09-TIGRv4S1-000684R
11981.m61760	AK102073	R11-TIGRv4S1-000272F
11982.m07872	AK068213	R12-TIGRv4S1-000774R
11982.m07873	AK073361	R12-TIGRv4S1-000766F
