# Supplementary material for: Development of a novel data mining tool to find cis-elements in rice gene promoter regions
Source: BMC Plant Biol. 2008 Feb 27;8:20. doi: 10.1186/1471-2229-8-20 (PMC2270273; doi:10.1186/1471-2229-8-20)
Supplement: Additional file 3 — Preliminary list of cis-element candidates listed by MEME analysis for TUs shown in Supplementary Table S2. See text for further details. [file 1471-2229-8-20-S3.txt]

AAAAAC
AAAAGA
AACACC
ACACCC
ACCACC
ACCCAC
ACCCCA
ACCCCC
ACCCCG
ACCCGC
ACCGGC
ACGCCC
ACGCGC
ACGGGC
AGCAGC
AGCCAC
AGCCGC
AGCCGG
AGCGCC
AGCGCG
AGGGCC
CAACCC
CAACGC
CAAGCC
CACACC
CACACG
CACAGC
CACCAC
CACCCC
CACCGA
CACCGG
CACCTC
CACGAC
CACGCG
CACTCC
CAGCAC
CAGCCC
CAGCCG
CAGCGC
CAGGGC
CATCCC
CCAACC
CCAACG
CCACAC
CCACCA
CCACCC
CCACCG
CCACTC
CCAGGG
CCCAAC
CCCACC
CCCCAA
CCCCAC
CCCCCA
CCCCCC
CCCCCG
CCCCGA
CCCCGC
CCCGAC
CCCGCC
CCCGCG
CCCGGC
CCCGGG
CCCGGT
CCCGTG
CCGACC
CCGCCC
CCGCGC
CCGGAC
CCGGCC
CCGGGC
CCGGTC
CCGTCC
CCGTCG
CCGTGC
CCTCCC
CCTGCC
CCTGGC
CCTGGG
CGACCC
CGCAAC
CGCAGG
CGCCAG
CGCCCC
CGCCCG
CGCCTG
CGCGAG
CGCGCA
CGCGCC
CGCGCG
CGCGGC
CGCGTC
CGCTGC
CGGACG
CGGCAC
CGGCCA
CGGCCC
CGGCGC
CGGCGG
CGGGCC
CGGGGA
CGGGGC
CGGGGG
CGGTGC
CGTCGC
CTCACC
CTCCCA
CTCCGC
CTCGCC
CTCGCG
CTGCCC
CTGCGC
GAAAAA
GACCGC
GACGCG
GACGGG
GAGCCC
GAGCGG
GCAACC
GCACAC
GCACCA
GCACCC
GCACCG
GCAGCC
GCAGGG
GCCAAC
GCCACC
GCCAGC
GCCCAA
GCCCAC
GCCCCC
GCCCCG
GCCCGC
GCCCGG
GCCGCA
GCCGTC
GCCTCC
GCCTCG
GCCTGG
GCGACC
GCGAGC
GCGCAC
GCGCCC
GCGCGC
GCGGCC
GCGGCG
GCGTCC
GCGTGC
GCTCCC
GCTCGC
GCTGCC
GGAGCC
GGCACC
GGCACG
GGCAGC
GGCCAC
GGCCCC
GGCCCG
GGCCTG
GGCGCA
GGCGCG
GGCTGC
GGGAGC
GGGCAC
GGGCCA
GGGCCC
GGGCGA
GGGCGC
GGGGAC
GGGGCC
GGGGGG
GGTGCC
GTCCCC
GTCCGC
GTCGCC
GTGCCC
GTGCGC
GTGGAG
TCACCC
TCCACC
TCCCCC
TCGCCC
TCGGCC
TGCCGC
TGGCCC
AACACC
AACCAC
AACCCG
ACAACC
ACACAC
ACACCC
ACACCT
ACACGC
ACAGCC
ACCAAC
ACCACC
ACCAGA
ACCAGC
ACCCAA
ACCCAC
ACCCCA
ACCCCC
ACCCCG
ACCCGA
ACCCGC
ACCCTG
ACCGGA
ACCGGC
ACCTGG
ACGCCC
ACGCGC
ACGCTG
ACGGAC
ACGGGC
ACGGGG
ACTCGC
AGACCC
AGACGG
AGAGGC
AGCACG
AGCAGC
AGCAGG
AGCCAA
AGCCAC
AGCCCA
AGCCGA
AGCCGC
AGCCGG
AGCGCC
AGCGCG
AGCTGC
AGGACC
AGGCCA
AGGGCC
AGGTCC
ATCCCC
ATCCGC
ATGCGC
ATGGCC
CAAAGC
CAACAC
CAACCA
CAACCC
CAACGC
CAAGCC
CAAGGG
CACAAC
CACACA
CACACC
CACACG
CACAGC
CACAGG
CACATC
CACCAC
CACCAG
CACCCC
CACCCG
CACCGA
CACCGG
CACCTA
CACCTC
CACCTG
CACGAC
CACGAG
CACGCG
CACGTC
CACTAC
CACTCC
CACTGC
CAGAGC
CAGCAC
CAGCCC
CAGCCG
CAGCGC
CAGGAG
CAGGGA
CAGGGC
CAGGTG
CATACC
CATCAC
CATCCC
CATCGC
CATGCC
CATGGC
CATGGG
CCAAAC
CCAAAG
CCAACA
CCAACC
CCAACG
CCAAGA
CCAATC
CCACAA
CCACAC
CCACAG
CCACCA
CCACCC
CCACCG
CCACGA
CCACTC
CCACTG
CCAGAC
CCAGGG
CCATGC
CCCAAA
CCCAAC
CCCACC
CCCCAA
CCCCAC
CCCCCA
CCCCCC
CCCCGA
CCCCGC
CCCCGG
CCCGAA
CCCGAC
CCCGCC
CCCGCG
CCCGGC
CCCGGG
CCCGGT
CCCGTG
CCCTAG
CCCTGA
CCCTTC
CCGACA
CCGACC
CCGATC
CCGATG
CCGCCC
CCGCGC
CCGGAC
CCGGAT
CCGGCC
CCGGGC
CCGGGG
CCGGGT
CCGGTC
CCGTCC
CCGTCG
CCGTGC
CCGTTC
CCTAGC
CCTCCC
CCTCTG
CCTGAC
CCTGCC
CCTGGA
CCTGGC
CCTGGG
CCTGGT
CCTGTC
CCTGTG
CCTTCC
CCTTGC
CGAAAC
CGAACC
CGACAC
CGACCC
CGAGAC
CGCAAC
CGCAGG
CGCAGT
CGCCAG
CGCCCC
CGCCTA
CGCCTG
CGCGAA
CGCGAG
CGCGCC
CGCGCG
CGCGGC
CGCGTC
CGCTAC
CGCTGC
CGGACG
CGGATC
CGGCAC
CGGCCA
CGGCCC
CGGCGC
CGGCGG
CGGGAA
CGGGAG
CGGGCC
CGGGGA
CGGGGC
CGGGGG
CGGTGC
CGTACG
CGTCCC
CGTCGC
CGTCGT
CGTCTC
CGTGAC
CGTGCC
CTAACC
CTACCA
CTACGG
CTAGCC
CTAGCG
CTCACC
CTCCCA
CTCCCT
CTCCGC
CTCGAG
CTCGCA
CTCGCC
CTCGCG
CTCTGC
CTGACC
CTGAGC
CTGCAC
CTGCCC
CTGCGC
CTGGAC
CTGTCC
CTGTGC
CTTGGC
GAAAAA
GAACAC
GAACCC
GACAAC
GACACA
GACACC
GACACG
GACAGC
GACAGG
GACCCC
GACCGC
GACCTC
GACGCG
GACGGA
GACGGG
GACTGC
GACTGG
GAGCCA
GAGCCC
GAGCCG
GAGCCT
GAGCGG
GAGCTC
GAGGAC
GCAACC
GCAAGG
GCACAA
GCACAC
GCACAG
GCACCA
GCACCC
GCACCG
GCACTC
GCACTG
GCAGCC
GCAGTG
GCATGC
GCCAAC
GCCAAG
GCCACC
GCCACT
GCCAGC
GCCATG
GCCCAA
GCCCAC
GCCCCC
GCCCCG
GCCCGA
GCCCGC
GCCCGG
GCCGAA
GCCGCA
GCCGTC
GCCTAC
GCCTCC
GCCTCG
GCCTGG
GCGAAC
GCGACC
GCGAGA
GCGAGC
GCGCAA
GCGCAC
GCGCCC
GCGCGC
GCGGCC
GCGGCG
GCGTCC
GCGTGA
GCGTGC
GCTACG
GCTAGC
GCTCAC
GCTCAG
GCTCCA
GCTCCC
GCTCGC
GCTCTC
GCTCTG
GCTGAC
GCTGCA
GCTGCC
GCTGGA
GCTGGG
GCTTGC
GGAACC
GGACAC
GGACAG
GGACCA
GGACCT
GGACTG
GGAGAC
GGAGCC
GGATCC
GGCACA
GGCACC
GGCACG
GGCACT
GGCAGC
GGCAGG
GGCATG
GGCCAA
GGCCAC
GGCCCC
GGCCTG
GGCGCA
GGCGCG
GGCGTC
GGCTAG
GGCTGA
GGCTGC
GGCTGG
GGGAAC
GGGAGC
GGGCAA
GGGCAC
GGGCCA
GGGCCC
GGGCGA
GGGCGC
GGGCTG
GGGGAA
GGGGAC
GGGGCC
GGGGGA
GGGGGG
GGGTGC
GGGTGG
GGTCAC
GGTGCC
GGTGGG
GTAGCC
GTAGCG
GTCACC
GTCCAC
GTCCAG
GTCCCA
GTCCCC
GTCCGC
GTCGCC
GTCGGA
GTCGGC
GTCGGG
GTCTCC
GTCTGC
GTGCAC
GTGCCC
GTGCGC
GTGGCC
GTGGGC
GTGGGG
GTTCCC
TACCCG
TAGCCC
TCACCC
TCCACC
TCCAGC
TCCCCC
TCCCTC
TCCTCC
TCGAGC
TCGCCC
TCGGCC
TGAGCC
TGCAGC
TGCCGC
TGCCTC
TGCTGC
TGGAGC
TGGCAC
TGGCCC
AAAAAC
AAAAAG
AAACAC
AAAGAC
AAAGGC
AACAAC
AACAAG
AACACC
AACATC
AACCAA
AACCAC
AACCCG
AACCGA
AACCTC
AACTCC
AACTCG
AACTGC
AAGAAC
AAGAGC
AAGCAC
AAGCAG
AAGCCA
AAGCCG
AAGGAC
ACAACC
ACACAA
ACACAC
ACACAG
ACACCA
ACACCC
ACACCT
ACACGC
ACACTC
ACAGCC
ACCAAA
ACCAAC
ACCACC
ACCAGA
ACCAGC
ACCATG
ACCCAA
ACCCAC
ACCCCA
ACCCCC
ACCCGA
ACCCGT
ACCGGA
ACCGGC
ACCGTC
ACGAAC
ACGAGA
ACGCCC
ACGCGC
ACGCTG
ACGGAC
ACGGGG
ACTAGG
ACTCAC
ACTCGC
ACTGTG
ACTTCC
AGAAAA
AGACAG
AGACCC
AGACGG
AGAGGC
AGCAAC
AGCAGC
AGCAGG
AGCCAA
AGCCAC
AGCCCA
AGCCCG
AGCCGA
AGCCGC
AGCGCC
AGCGCG
AGCGTA
AGCGTC
AGCTAC
AGCTCA
AGCTGC
AGGAAG
AGGACC
AGGAGA
AGGATC
AGGCCA
AGGGCC
AGGGTG
AGGTCC
AGGTGC
ATAACC
ATAGGG
ATCCCC
ATCCGC
ATCGTC
ATGACC
ATGAGC
ATGCAC
ATGCCA
ATGCGC
ATGCTC
ATGGCC
ATTCCC
ATTCCG
CAAAAC
CAAACA
CAAACG
CAAAGC
CAACAC
CAACAT
CAACCA
CAACCC
CAACGC
CAAGAG
CAAGCA
CAAGCC
CAAGGG
CAATCC
CACAAA
CACAAC
CACAAG
CACACA
CACACC
CACACG
CACAGA
CACAGC
CACAGG
CACATA
CACATC
CACATG
CACCAA
CACCAC
CACCAG
CACCCC
CACCCG
CACCGA
CACCGG
CACCGT
CACCTA
CACCTC
CACCTG
CACGAA
CACGAC
CACGAG
CACGCG
CACGTC
CACTAC
CACTAG
CACTCA
CACTCC
CACTGC
CAGAGC
CAGCAT
CAGCCC
CAGCCG
CAGCGC
CAGCTA
CAGGAG
CAGGGA
CAGGGC
CAGGTG
CAGTAC
CAGTGG
CATACC
CATAGC
CATCAC
CATCCC
CATCGA
CATCGC
CATGAG
CATGCA
CATGCC
CATGGC
CATGGG
CATGTG
CATTCC
CATTGC
CATTGG
CCAAAA
CCAAAC
CCAAAG
CCAACA
CCAACC
CCAACG
CCAAGA
CCAATC
CCACAA
CCACAG
CCACAT
CCACCA
CCACCC
CCACCG
CCACGA
CCACTA
CCACTC
CCACTG
CCAGAC
CCAGGA
CCAGGG
CCAGTA
CCATAC
CCATGC
CCATTG
CCCAAA
CCCAAC
CCCACA
CCCACC
CCCAGG
CCCATA
CCCCAA
CCCCAC
CCCCCA
CCCCCC
CCCCGA
CCCCGC
CCCCGG
CCCGAC
CCCGCC
CCCGCG
CCCGGC
CCCGGG
CCCGGT
CCCGTG
CCCTAA
CCCTAG
CCCTGA
CCCTTC
CCGAAA
CCGAAT
CCGACA
CCGACC
CCGATC
CCGATG
CCGCCC
CCGCGC
CCGGAC
CCGGAT
CCGGCA
CCGGCC
CCGGGC
CCGGGG
CCGGGT
CCGGTC
CCGTAT
CCGTCC
CCGTCG
CCGTGC
CCGTTC
CCTAAC
CCTACT
CCTAGC
CCTATC
CCTATG
CCTCCC
CCTCTG
CCTGAA
CCTGAC
CCTGCC
CCTGGA
CCTGGC
CCTGGG
CCTGGT
CCTGTC
CCTTCA
CCTTCC
CCTTGC
CCTTTC
CGAAAC
CGAACC
CGACAC
CGACAT
CGACCC
CGAGAA
CGAGAC
CGATCA
CGCAAC
CGCAAG
CGCACA
CGCACC
CGCAGG
CGCAGT
CGCATC
CGCCAG
CGCCCC
CGCCTA
CGCCTG
CGCGAA
CGCGAG
CGCGCC
CGCGCG
CGCGGC
CGCGTC
CGCTAA
CGCTAC
CGCTGA
CGCTGC
CGCTTG
CGGACA
CGGACG
CGGATA
CGGATC
CGGCAC
CGGCAT
CGGCCA
CGGCCC
CGGCGC
CGGCGG
CGGGAA
CGGGAG
CGGGCC
CGGGGA
CGGGGC
CGGGGG
CGGTGC
CGTACG
CGTATC
CGTCAA
CGTCCC
CGTCGC
CGTCGG
CGTCGT
CGTCTC
CGTCTG
CGTGAA
CGTGAC
CGTGCC
CTAACC
CTACAG
CTACCA
CTAGAC
CTAGCA
CTAGCC
CTAGCG
CTCACA
CTCACC
CTCATC
CTCCAA
CTCCCA
CTCCCT
CTCCGC
CTCCTA
CTCGAG
CTCGCA
CTCGCC
CTCGCG
CTCTAC
CTCTGC
CTGACA
CTGACC
CTGAGC
CTGATG
CTGCAA
CTGCAC
CTGCAT
CTGCCC
CTGCGC
CTGCTC
CTGGAC
CTGGGC
CTGTAC
CTGTCC
CTGTGC
CTGTGG
CTTACG
CTTCAC
CTTGCA
CTTGGC
CTTGGG
CTTTCC
GAAAAA
GAAAGG
GAACAC
GAACAG
GAAGAG
GACAAC
GACACA
GACACC
GACACG
GACAGC
GACAGG
GACATG
GACCCC
GACCGC
GACCTA
GACCTC
GACCTT
GACGCG
GACGGA
GACGGG
GACTGC
GACTGG
GAGACA
GAGACG
GAGAGA
GAGATC
GAGCAA
GAGCAT
GAGCCA
GAGCCC
GAGCCG
GAGCCT
GAGCGA
GAGCGG
GAGGAC
GAGTCC
GATCAC
GATCCT
GATCTC
GATCTG
GATGAC
GATGCG
GATGGG
GCAAAG
GCAACA
GCAACC
GCAAGG
GCACAA
GCACAC
GCACAG
GCACCA
GCACCC
GCACCG
GCACTA
GCACTC
GCACTG
GCAGCC
GCAGTG
GCATAC
GCATCT
GCATGA
GCATGC
GCATGG
GCATTG
GCCAAA
GCCAAC
GCCAAG
GCCAAT
GCCACC
GCCAGC
GCCATG
GCCCAA
GCCCAC
GCCCCC
GCCCCG
GCCCGA
GCCCGC
GCCCGG
GCCGAA
GCCGCA
GCCGTC
GCCTAA
GCCTAC
GCCTCC
GCCTCG
GCCTGG
GCCTTA
GCGAAA
GCGAAC
GCGACA
GCGACC
GCGAGA
GCGAGC
GCGCAA
GCGCAC
GCGCCC
GCGCGC
GCGGCC
GCGGCG
GCGTAG
GCGTCC
GCGTGA
GCGTGC
GCTACA
GCTACG
GCTAGC
GCTCAC
GCTCAG
GCTCCA
GCTCCC
GCTCGC
GCTCTC
GCTCTG
GCTGAC
GCTGAG
GCTGCA
GCTGCC
GCTGCT
GCTGGA
GCTGGG
GCTTCA
GCTTCT
GCTTGC
GCTTGG
GGAACA
GGAACC
GGAAGA
GGAATC
GGACAA
GGACAC
GGACAG
GGACAT
GGACCT
GGACGT
GGACTG
GGAGAC
GGAGCC
GGAGTA
GGATCC
GGATCT
GGCACA
GGCACC
GGCACG
GGCACT
GGCAGC
GGCAGG
GGCATG
GGCCAA
GGCCAC
GGCCCC
GGCGCA
GGCGCG
GGCGTC
GGCTAG
GGCTGA
GGCTGC
GGCTGG
GGCTTA
GGGAAA
GGGAAC
GGGAGC
GGGCAA
GGGCAC
GGGCCA
GGGCCC
GGGCGA
GGGCGC
GGGCTG
GGGGAA
GGGGAC
GGGGCC
GGGGGA
GGGGGG
GGGTAG
GGGTGC
GGGTGG
GGGTTC
GGGTTG
GGTACA
GGTAGG
GGTCAC
GGTCGG
GGTGCC
GGTGCT
GGTGGG
GGTTCG
GGTTGG
GTAACC
GTACAC
GTACAG
GTACGA
GTAGAC
GTAGAG
GTAGGC
GTAGGG
GTATCC
GTATCG
GTCACA
GTCACC
GTCCAA
GTCCAC
GTCCAG
GTCCCA
GTCCCC
GTCCGC
GTCGCC
GTCGGA
GTCGGC
GTCTAG
GTCTGC
GTGCAA
GTGCAC
GTGCCC
GTGCGC
GTGCGT
GTGCTC
GTGGAG
GTGGCC
GTGGGC
GTGGGG
GTGGTC
GTGGTG
GTGTCG
GTGTGC
GTTAGC
GTTCCA
GTTCCC
GTTGCC
TAAAAC
TAACGC
TACAAC
TACAGC
TACCCC
TAGCCC
TAGGGC
TATCCC
TCAAGC
TCACAC
TCACCC
TCATCG
TCCACC
TCCAGC
TCCCAA
TCCCAT
TCCCCC
TCCCTC
TCCTCC
TCGAGC
TCGATG
TCGCCC
TCGCGT
TCGGCC
TCTACC
TCTAGC
TCTCCC
TCTCTC
TGACAC
TGAGCC
TGCAAC
TGCAGC
TGCATG
TGCCGC
TGCCTC
TGCTCG
TGCTGC
TGGAGC
TGGCAC
TGGCCC
TGGTCC
TTACGC
TTGCAC
AAAAGAA
AACCCCC
AAGGGCC
ACAGCGC
ACCAACC
ACCCCCA
ACCCTCG
ACCGGCG
ACCTCCC
ACGACCC
ACGACGC
ACGCCCA
ACTCGCC
AGAGGCC
AGCCACC
AGCCAGC
AGCGGGG
AGCTCGC
AGGAAGA
AGGAAGC
AGGACGC
AGGGCAC
AGGGCCG
ATCCCCC
CAACCCC
CAACCGG
CAAGCCC
CAAGCCG
CACAACC
CACACAC
CACACGC
CACACGG
CACAGCC
CACAGGG
CACCACC
CACCAGC
CACCAGG
CACCCAC
CACCCCA
CACCCCC
CACCCCG
CACCCGC
CACCCTC
CACCCTG
CACCGAC
CACCGGC
CACCGTC
CACCTCC
CACCTCG
CACCTGC
CACGAGC
CACGCGC
CACGGCC
CACGTCG
CACTCCC
CACTCGC
CAGCACC
CAGCCCA
CAGCGCA
CAGCGCC
CAGCGGA
CAGCTCC
CAGGCTC
CAGGGCC
CAGGGGC
CATCGCC
CATGGCC
CCAACCC
CCAACGC
CCAACGG
CCACACC
CCACAGG
CCACCAC
CCACCCC
CCACCGG
CCACCGT
CCACCTC
CCACCTG
CCACGAG
CCACTCC
CCACTGC
CCAGACC
CCAGCAC
CCAGCTC
CCAGGAG
CCAGGCC
CCAGGCG
CCAGGGC
CCCAACC
CCCAAGC
CCCACAC
CCCACCA
CCCACCC
CCCACCG
CCCATCC
CCCCAAC
CCCCACC
CCCCCAC
CCCCCCA
CCCCCCC
CCCCCCG
CCCCCGC
CCCCCTC
CCCCGAC
CCCCGCC
CCCCGCG
CCCCGGC
CCCCGTG
CCCCTTC
CCCGACC
CCCGACG
CCCGCCA
CCCGCCC
CCCGCGC
CCCGGCA
CCCGGCC
CCCGGGC
CCCGTGC
CCCGTTC
CCCTAGC
CCCTCCC
CCCTCCG
CCCTGAC
CCCTTCC
CCCTTGC
CCGAAGC
CCGAGCG
CCGCATC
CCGCCCA
CCGCCCC
CCGCGCC
CCGCGCG
CCGCGGG
CCGCTAG
CCGCTGC
CCGGACC
CCGGACG
CCGGCAC
CCGGCCC
CCGGGCC
CCGGGGC
CCGGGGG
CCGGGTC
CCGGTCC
CCGGTCG
CCGGTGC
CCGGTGG
CCGTACG
CCGTCAC
CCGTCCC
CCGTCGC
CCGTGGC
CCTCCCA
CCTCCGT
CCTCGCC
CCTGAGC
CCTGCCC
CCTGCGC
CCTGGCC
CCTGGCG
CCTGGGC
CCTGTCC
CCTTCCC
CGAACCC
CGAACCG
CGAACGC
CGACACC
CGACCCC
CGACCTC
CGACGAC
CGACGCG
CGACGGC
CGAGGGC
CGCACAC
CGCACCC
CGCACGC
CGCAGGC
CGCCAGC
CGCCAGG
CGCCCAC
CGCCCCC
CGCCCGC
CGCCCTA
CGCCTAC
CGCGACA
CGCGAGC
CGCGCAC
CGCGCCC
CGCGCGC
CGCGCGG
CGCGCTC
CGCGGCC
CGCGGCG
CGCGGGC
CGCGGGG
CGCGTCC
CGCTCGC
CGCTGCC
CGGACAG
CGGCAGG
CGGCCAC
CGGCCCG
CGGCGGG
CGGCTCG
CGGCTGG
CGGGCAC
CGGGCCC
CGGGCGA
CGGGGAG
CGGGGCG
CGGGGGG
CGGGGTC
CGGGTCC
CGGTCGC
CGGTGCC
CGTCACC
CGTCCCC
CGTCCGC
CGTCGCC
CGTCGGC
CGTGCCC
CGTGCGC
CGTGGCC
CGTGGGC
CTACCCC
CTACGGC
CTAGCCC
CTCACCC
CTCCCCC
CTCCCGC
CTCCCTC
CTCGCCC
CTCGCGC
CTCGCGG
CTCGGCC
CTCTCCC
CTCTGCC
CTGACCG
CTGCACC
CTGCCAC
CTGCCCG
CTGCCGC
CTGCCGG
CTGCCTC
CTGCTCC
CTTCGCC
GAACCCG
GAACGGC
GAAGCGC
GACACCC
GACACGC
GACCAGC
GACCCCC
GACCCCG
GACGCCC
GACGGAC
GACGGGC
GACGGGG
GAGAGAG
GAGGGGC
GAGTGAG
GCAACCG
GCAAGCC
GCACACC
GCACAGG
GCACCAG
GCACGAC
GCACGCC
GCACGCG
GCACGTC
GCACTCC
GCACTGC
GCAGCAC
GCAGCCC
GCAGGGC
GCATGCC
GCCACTC
GCCACTG
GCCAGCA
GCCAGCC
GCCATCC
GCCCACC
GCCCCAC
GCCCCCC
GCCCCCG
GCCCCTG
GCCCGCC
GCCCGCG
GCCCGGA
GCCCGGC
GCCCTGC
GCCGATC
GCCGGGG
GCCTCCA
GCCTCCC
GCCTGGC
GCCTGGG
GCGAACC
GCGACCA
GCGAGCC
GCGCACA
GCGCCCA
GCGCCCC
GCGCGCA
GCGCGCC
GCGCTAC
GCGGACG
GCGGCCC
GCGGCGC
GCGTCCC
GCGTCGC
GCGTGCC
GCTAGCC
GCTCACC
GCTCAGC
GCTCCCC
GCTGCAC
GCTGCCG
GGCAACC
GGCACCC
GGCACGG
GGCAGCC
GGCAGGC
GGCCAAC
GGCCACC
GGCCCCA
GGCCCCC
GGCCCTC
GGCCGCA
GGCCGTC
GGCCTAC
GGCGCAA
GGCGCCC
GGCTACC
GGGACCA
GGGACCC
GGGAGCG
GGGCAGG
GGGCCCC
GGGCCCG
GGGCCGA
GGGCCTG
GGGCGAC
GGGCGCG
GGGCGGA
GGGCGGC
GGGGCAC
GGGGCCC
GGGGCGC
GGGGCTC
GGGGGAC
GGGGGCC
GGGGGGG
GGGTGGC
GGTCCCC
GGTCCGG
GGTCGGG
GGTGCCC
GTAGCCC
GTCCACC
GTCCGCC
GTCGGCC
GTCGGCG
GTGCACC
GTGCCCG
GTGCGGC
TCCCACC
TCCCCCC
TCCCTCC
TCCTCCC
TCGCGGC
TGAGCCC
TGCCACC
TGCCAGC
TGCCTCC
TTTTTTA
AAAAGAA
AACCACC
AACCCAC
AACCCCC
AACGGTC
AACTCCC
AACTCGC
AACTGCG
AAGCAGC
AAGCAGG
AAGCGCG
AAGGACC
AAGGGCC
AAGGTCC
ACAACCC
ACAACGC
ACACAAC
ACACACA
ACACCAA
ACACCAC
ACACCTG
ACACGGG
ACACGTC
ACACGTG
ACACTGG
ACAGACG
ACAGAGG
ACAGCGC
ACAGGCG
ACAGTCC
ACATGCC
ACATGGC
ACCAACC
ACCACAA
ACCAGAC
ACCAGCA
ACCATGC
ACCCAAC
ACCCAAG
ACCCCAA
ACCCCAC
ACCCCCA
ACCCTCG
ACCGGCG
ACCTCCC
ACCTCTG
ACCTGGC
ACCTGGG
ACGAAGG
ACGACAC
ACGACCC
ACGACGC
ACGAGGA
ACGCCCA
ACGGATC
ACGGGTG
ACGGTGC
ACGTCTC
ACTCGCC
ACTGCTC
ACTGTCC
AGACGGA
AGAGAGC
AGAGCCG
AGAGCGG
AGAGGCC
AGCAAGC
AGCACTC
AGCATCC
AGCCAAC
AGCCACC
AGCCGGA
AGCGGGG
AGCGTGG
AGCTAGC
AGCTCAG
AGCTCCA
AGCTCGC
AGCTGGG
AGGAAGC
AGGACGC
AGGCAGC
AGGGAGC
AGGGCAC
AGGGCCG
AGGGCTG
AGGTACC
AGGTGCC
AGTCCAG
AGTGGGC
ATCAGCC
ATCCCCC
ATCCGCG
ATCCGGA
ATCGGCA
ATGCGCA
CAAACAC
CAAAGCG
CAACAAC
CAACACA
CAACACC
CAACAGC
CAACCGG
CAACCTG
CAACGAG
CAACTCC
CAAGACC
CAAGAGG
CAAGCAC
CAAGCCC
CAAGCCG
CAAGGGG
CAAGTCC
CAAGTCG
CACAAAC
CACAACA
CACAACC
CACAAGC
CACACAC
CACACGC
CACACGG
CACACTC
CACAGCC
CACAGGG
CACATCC
CACATCG
CACATGC
CACCAAC
CACCACC
CACCAGC
CACCAGG
CACCAGT
CACCATC
CACCCAC
CACCCCA
CACCCCC
CACCCCG
CACCCGC
CACCCTC
CACCCTG
CACCGAC
CACCGGC
CACCGTC
CACCTCC
CACCTCG
CACCTGC
CACGAGC
CACGCGC
CACGCTG
CACGGCC
CACGTAC
CACGTCG
CACTCAG
CACTCCC
CACTCGC
CACTTGC
CAGAGGC
CAGCACC
CAGCCCA
CAGCGCA
CAGCGCC
CAGCGGA
CAGCTAC
CAGCTCC
CAGCTTC
CAGGCTC
CAGGGAA
CAGGGAG
CAGGGCC
CAGGGGC
CAGGGTC
CAGGTGC
CAGTACC
CAGTACG
CATACCG
CATACGG
CATAGCC
CATCCAC
CATCGCC
CATCTCC
CATGAGC
CATGCGC
CATGGCC
CCAAAAC
CCAAACA
CCAAAGC
CCAACAA
CCAACCC
CCAACGA
CCAACGC
CCAACGG
CCAACTC
CCAAGCA
CCAAGGG
CCAATCC
CCACACC
CCACAGG
CCACCAA
CCACCAC
CCACCCC
CCACCGG
CCACCGT
CCACCTC
CCACCTG
CCACGAG
CCACTAC
CCACTCA
CCACTCC
CCACTGC
CCAGACC
CCAGCAC
CCAGCTC
CCAGGAG
CCAGGCC
CCAGGCG
CCAGGGC
CCAGTAC
CCAGTGG
CCAGTTC
CCATGCG
CCATGGC
CCATTCC
CCCAAAC
CCCAACC
CCCAAGC
CCCAATC
CCCACAA
CCCACAC
CCCACCA
CCCACCC
CCCACCG
CCCAGTT
CCCATCC
CCCCAAC
CCCCACC
CCCCATA
CCCCCAC
CCCCCCA
CCCCCCC
CCCCCCG
CCCCCGC
CCCCCTC
CCCCGAC
CCCCGCC
CCCCGCG
CCCCGGC
CCCCGTG
CCCCTTC
CCCGACC
CCCGACG
CCCGCCA
CCCGCCC
CCCGCGC
CCCGGCA
CCCGGCC
CCCGGGC
CCCGTGC
CCCGTTC
CCCTAGC
CCCTCCC
CCCTCCG
CCCTGAC
CCCTTCA
CCCTTCC
CCCTTGC
CCCTTTC
CCCTTTG
CCGAAAC
CCGAAGC
CCGACCC
CCGAGCG
CCGATAG
CCGATGA
CCGCATC
CCGCCCA
CCGCCCC
CCGCGCC
CCGCGCG
CCGCGGG
CCGCTAG
CCGCTGC
CCGGACC
CCGGACG
CCGGATA
CCGGATC
CCGGCAC
CCGGCCC
CCGGGCC
CCGGGGC
CCGGGGG
CCGGGTC
CCGGTCC
CCGGTCG
CCGGTGC
CCGGTGG
CCGTACG
CCGTCAC
CCGTCCC
CCGTCGC
CCGTGGC
CCGTGTC
CCGTTCG
CCTAACC
CCTAAGC
CCTAGAC
CCTAGCT
CCTAGTG
CCTATCC
CCTCATC
CCTCCAT
CCTCCCA
CCTCCGT
CCTCGCC
CCTCGTG
CCTCTGC
CCTGAAC
CCTGAAG
CCTGAGC
CCTGAGG
CCTGATC
CCTGCAA
CCTGCCC
CCTGCGC
CCTGGAG
CCTGGCA
CCTGGCC
CCTGGCG
CCTGGGC
CCTGTCC
CCTTCAC
CCTTCAG
CCTTCCC
CCTTCTC
CCTTGCA
CCTTGTC
CCTTTGC
CGAAACG
CGAACAC
CGAACCC
CGAACCG
CGAACGC
CGAACGG
CGAACTC
CGAAGGA
CGACACC
CGACCCC
CGACCTC
CGACGAC
CGACGCG
CGACGGC
CGAGACG
CGAGAGC
CGAGATG
CGAGCTC
CGAGGAC
CGAGGGC
CGATAGC
CGATCAC
CGATGAC
CGATGCG
CGATGGG
CGCAAAC
CGCACAA
CGCACAC
CGCACCC
CGCACGC
CGCAGGC
CGCCAGC
CGCCAGG
CGCCCAC
CGCCCCC
CGCCCGC
CGCCCTA
CGCCTAC
CGCGAAA
CGCGACA
CGCGAGA
CGCGAGC
CGCGATA
CGCGCAC
CGCGCCC
CGCGCGC
CGCGCGG
CGCGCTC
CGCGGCC
CGCGGCG
CGCGGGC
CGCGGGG
CGCGTCC
CGCTACG
CGCTCGC
CGCTGAA
CGCTTCG
CGCTTGC
CGGACAG
CGGACTA
CGGATCG
CGGCAGG
CGGCCAC
CGGCCCG
CGGCGCG
CGGCGGG
CGGCGGT
CGGCTCG
CGGCTGG
CGGGAAA
CGGGAGA
CGGGATC
CGGGCAC
CGGGCCC
CGGGCGA
CGGGGAA
CGGGGAG
CGGGGCG
CGGGGGG
CGGGGTC
CGGGTCC
CGGTCAC
CGGTCGC
CGGTGCC
CGGTGTC
CGTACAC
CGTAGCG
CGTAGGG
CGTATCG
CGTCAAG
CGTCACC
CGTCAGG
CGTCCCC
CGTCCGC
CGTCGCC
CGTCGGC
CGTCGTG
CGTCTCC
CGTGACG
CGTGAGC
CGTGAGG
CGTGCAC
CGTGCCC
CGTGCGC
CGTGGCC
CGTGGGC
CGTTCCC
CTAACCC
CTAACCG
CTACAGG
CTACCCC
CTACGGC
CTACGGG
CTACGTC
CTAGCCC
CTAGCCG
CTAGCGA
CTAGGGC
CTATGCC
CTCACCC
CTCAGTC
CTCCATG
CTCCCAT
CTCCCCC
CTCCCTC
CTCCTAC
CTCGACA
CTCGAGC
CTCGATC
CTCGCAG
CTCGCAT
CTCGCCC
CTCGCGC
CTCGCGG
CTCGCTC
CTCGGCC
CTCTACC
CTCTACG
CTCTCCC
CTCTCGC
CTCTCTG
CTCTGGG
CTCTTCC
CTGACAC
CTGACAG
CTGACCG
CTGACGG
CTGAGCC
CTGATGC
CTGCAAC
CTGCACC
CTGCAGG
CTGCCAC
CTGCCCG
CTGCCGC
CTGCCGG
CTGCCTC
CTGCTCC
CTGCTGC
CTGGTAC
CTGGTCG
CTGTCAC
CTGTCCC
CTGTGAC
CTTCGCC
CTTCTCC
CTTGCTC
GAAACCC
GAAAGCC
GAACACC
GAACCCG
GAACCTG
GAACGGC
GAACTGC
GAAGAGG
GAAGCGC
GACACAG
GACACCC
GACACGA
GACACGC
GACAGAC
GACCAGC
GACCCCC
GACCCCG
GACCCTG
GACCTAC
GACGGAC
GACGGGC
GACGGGG
GACGTGG
GACTCAC
GACTGCG
GACTGGG
GAGACAC
GAGACGC
GAGAGAA
GAGAGAC
GAGAGAG
GAGAGGG
GAGCAAG
GAGCAGG
GAGCCAT
GAGCGAG
GAGCGTC
GAGCTGG
GAGGACA
GAGGCTC
GAGGGGC
GATAGAG
GATAGCC
GATCCAC
GATGCGC
GCAAAGC
GCAAAGG
GCAACAG
GCAACCA
GCAACCG
GCAAGAC
GCAAGAG
GCAAGCA
GCAAGCC
GCAAGGG
GCACACA
GCACACC
GCACAGG
GCACCAG
GCACGAC
GCACGCC
GCACGCG
GCACGTC
GCACGTG
GCACTAG
GCACTCG
GCACTGC
GCACTGG
GCAGAGC
GCAGCAC
GCAGCCC
GCAGGAG
GCAGGGC
GCAGTCA
GCAGTGC
GCATGCA
GCATGCC
GCATTGC
GCCAAAC
GCCAAAG
GCCAACA
GCCAAGA
GCCAATG
GCCACGC
GCCACTC
GCCACTG
GCCAGCA
GCCAGCC
GCCATCC
GCCATTG
GCCCACC
GCCCCAC
GCCCCCC
GCCCCCG
GCCCCTG
GCCCGCC
GCCCGCG
GCCCGGA
GCCCGGC
GCCCTGC
GCCGATA
GCCGATC
GCCGGGG
GCCTAAG
GCCTACG
GCCTAGC
GCCTCCA
GCCTCCC
GCCTCGT
GCCTCTC
GCCTGCA
GCCTGGC
GCCTGGG
GCCTTCC
GCCTTGC
GCGAACC
GCGACCA
GCGAGCC
GCGCAAG
GCGCACA
GCGCCCA
GCGCCCC
GCGCGCA
GCGCGCC
GCGCTAC
GCGGACG
GCGGCCC
GCGGCGC
GCGTACG
GCGTCAG
GCGTCCC
GCGTCGC
GCGTGAC
GCGTGCC
GCGTGTC
GCGTGTG
GCTAACC
GCTACAG
GCTACGG
GCTAGCG
GCTAGGG
GCTCAAC
GCTCACC
GCTCAGC
GCTCCCC
GCTCCCG
GCTCTCA
GCTCTGC
GCTGACA
GCTGACC
GCTGAGC
GCTGCAC
GCTGCCG
GCTGCTC
GCTGGAC
GCTGTGC
GCTTCAC
GCTTCCG
GCTTCGC
GCTTGCA
GCTTGCC
GCTTGGG
GGAAACC
GGAACAC
GGACAAC
GGACAAG
GGACACA
GGACAGG
GGACCTC
GGACCTG
GGACCTT
GGACGAG
GGAGACC
GGAGACG
GGAGATC
GGAGCAA
GGAGTCC
GGATCAC
GGATCCA
GGATCCC
GGCAAAG
GGCAACC
GGCACCC
GGCACGG
GGCACTA
GGCAGCC
GGCAGGC
GGCAGTC
GGCATAC
GGCATGC
GGCATGG
GGCCAAC
GGCCACC
GGCCATG
GGCCCCA
GGCCCCC
GGCCCTC
GGCCGCA
GGCCGTC
GGCCTAC
GGCCTTG
GGCGATC
GGCGCAA
GGCGCCC
GGCTACC
GGCTATC
GGCTGGA
GGGAAAC
GGGAACA
GGGAACC
GGGACAG
GGGACCA
GGGACCC
GGGAGAC
GGGAGCG
GGGCAAA
GGGCAGG
GGGCCAA
GGGCCCC
GGGCCGA
GGGCCTG
GGGCGAC
GGGCGCG
GGGCGGA
GGGCGGC
GGGCTAG
GGGGAAC
GGGGCAC
GGGGCCC
GGGGCGC
GGGGCTC
GGGGGAA
GGGGGAC
GGGGGAT
GGGGGCC
GGGGGGG
GGGTAGG
GGGTGGA
GGGTGGC
GGGTGGG
GGGTTCG
GGGTTGG
GGTACCA
GGTAGGC
GGTAGGG
GGTCCCC
GGTCCGG
GGTCGGG
GGTGCCC
GGTGCTC
GGTTGGG
GTACAGC
GTAGAGC
GTAGCCC
GTAGCCG
GTATCCC
GTCACCA
GTCAGCG
GTCCAAG
GTCCACA
GTCCACC
GTCCAGA
GTCGGCC
GTCTACC
GTCTAGC
GTCTGCC
GTGACGC
GTGCACC
GTGCCCG
GTGCGAC
GTGCGGC
GTGCTCC
GTGGAGC
GTGGAGG
GTGGCAC
GTGGCCA
GTGGTGC
GTGGTGG
GTGTCCC
GTGTCGG
GTTCAGC
GTTCCCA
GTTGCCC
GTTGCCG
GTTGGGG
TACAGCC
TACGCAG
TCAACGC
TCACAGG
TCCCACC
TCCCCCC
TCCCTCC
TCCGCTC
TCCTCCC
TCCTGAC
TCGCGCG
TCGCGGC
TCTCACG
TCTGCAC
TCTTCCC
TGAGCCC
TGCAGCC
TGCCACC
TGCCAGC
TGCCTCC
TGCTGCC
TGGCATC
TGGCTGC
TGTCACC
TTCCAGC
TTCCGGG
TTCCTCC
TTTTTAT
AAAACAC
AAAACCA
AAAAGAA
AAAAGAC
AAAAGGC
AAACCAA
AAACTCG
AAAGACA
AAAGGAG
AAAGGGG
AAAGTGC
AAATGCC
AACAAAC
AACACAA
AACACAG
AACAGTG
AACATGC
AACCACC
AACCCAC
AACCCCC
AACGGTC
AACTACG
AACTCCC
AACTCGC
AACTCTG
AACTGCG
AACTGTG
AACTTCC
AAGACAG
AAGAGCA
AAGCAAC
AAGCAGC
AAGCAGG
AAGCCAA
AAGCGCG
AAGGACA
AAGGACC
AAGGAGA
AAGGCAA
AAGGGCC
AAGGTCC
AAGTACC
AAGTAGG
AAGTCTC
AATAACC
AATAGAA
AATCAAC
AATGCAC
AATGCTG
AATGTGC
ACAAAAG
ACAAAGC
ACAAAGG
ACAACAG
ACAACCC
ACAACGC
ACAAGCG
ACAATAC
ACACAAA
ACACAAC
ACACAAT
ACACACA
ACACATA
ACACATC
ACACCAA
ACACCAC
ACACCTG
ACACGGG
ACACGTC
ACACGTG
ACACTAA
ACACTAG
ACACTGG
ACACTTG
ACAGAAC
ACAGAGG
ACAGCAC
ACAGCGC
ACAGGCG
ACAGTAC
ACAGTCC
ACATAGC
ACATCAA
ACATGCA
ACATGCC
ACATGGC
ACATGGG
ACATGGT
ACATGTG
ACCAAAC
ACCAAAG
ACCAACA
ACCAACC
ACCACAA
ACCAGAC
ACCAGCA
ACCATGC
ACCATGT
ACCATTG
ACCCAAC
ACCCAAG
ACCCACC
ACCCTCG
ACCGGCG
ACCTCCC
ACCTCTG
ACCTGAT
ACCTGGC
ACCTGGG
ACCTTAG
ACGAAGG
ACGACAC
ACGACCC
ACGAGAC
ACGAGGA
ACGCCCA
ACGGATC
ACGGGTG
ACGGTGC
ACGTACA
ACGTAGG
ACGTCAA
ACGTCTC
ACGTCTG
ACGTTTC
ACTAGCA
ACTCAAC
ACTCACA
ACTCATC
ACTCGCC
ACTGAGC
ACTGCAC
ACTGCTC
ACTGTCC
ACTTGCA
ACTTGCG
ACTTTGC
AGAAAGG
AGAACAG
AGAAGAA
AGAATGC
AGACGGA
AGACTAG
AGACTCA
AGAGAGC
AGAGCCG
AGAGCGG
AGAGGCC
AGAGTGG
AGATAGC
AGATCTC
AGATCTG
AGATGAC
AGATTCG
AGCAAGC
AGCACTC
AGCATAG
AGCATCC
AGCATTG
AGCCAAC
AGCCACC
AGCCGGA
AGCGGGG
AGCGTGG
AGCTACA
AGCTAGC
AGCTCAG
AGCTCAT
AGCTCCA
AGCTCGC
AGCTGGG
AGCTTCT
AGCTTTC
AGGACGC
AGGCAGC
AGGCGTC
AGGCTTG
AGGGAGC
AGGGATG
AGGGCAC
AGGGCCG
AGGGCTG
AGGGTAG
AGGTAAG
AGGTACA
AGGTACC
AGGTGCC
AGTAACC
AGTACAG
AGTACCT
AGTACTC
AGTAGAC
AGTAGAG
AGTCATC
AGTCCAG
AGTGCAA
AGTGGGC
AGTTACG
AGTTCAG
AGTTGAG
ATAACAC
ATAACCA
ATAACCG
ATAACGC
ATAAGCC
ATACACA
ATACAGC
ATACCCC
ATATCGC
ATCAGCC
ATCCCCC
ATCCGCG
ATCCGGA
ATCCTGG
ATCGATC
ATCGGCA
ATCTACC
ATGCACG
ATGCCAA
ATGCCTG
ATGCGCA
ATGTGAC
ATTCCAC
ATTCGAC
ATTGGGC
ATTTCCC
CAAAAAC
CAAAACA
CAAAAGA
CAAACAA
CAAACAT
CAAACGA
CAAAGCG
CAAAGGA
CAAAGTG
CAAATCA
CAAATCG
CAACAAC
CAACAAT
CAACACA
CAACACC
CAACAGC
CAACATA
CAACATC
CAACCAA
CAACCGG
CAACCTG
CAACGAG
CAACTCC
CAACTTC
CAACTTG
CAAGAAG
CAAGACC
CAAGAGG
CAAGCAC
CAAGCCC
CAAGCCG
CAAGCTA
CAAGGAA
CAAGGGG
CAAGTAG
CAAGTCC
CAAGTCG
CAATACC
CAATCAA
CAATCAG
CAATCGG
CAATTCC
CACAAAA
CACAAAC
CACAACA
CACAAGC
CACACAC
CACACGC
CACACGG
CACACTA
CACACTC
CACAGCC
CACAGGG
CACATAC
CACATCA
CACATCC
CACATCG
CACATGC
CACCAAC
CACCACC
CACCAGC
CACCAGG
CACCAGT
CACCATC
CACCCAC
CACCCCA
CACCCCC
CACCCCG
CACCCGC
CACCCTC
CACCCTG
CACCGAC
CACCGGC
CACCGTC
CACCTAA
CACCTCC
CACCTCG
CACCTGC
CACGAGC
CACGCGC
CACGCTG
CACGGCC
CACGTAC
CACGTCG
CACTAAG
CACTAGA
CACTATG
CACTCAA
CACTCAG
CACTCCC
CACTCGC
CACTTAC
CACTTGC
CAGAATG
CAGACGA
CAGAGGC
CAGCCCA
CAGCGCA
CAGCGCC
CAGCGGA
CAGCTAC
CAGCTCC
CAGCTTC
CAGGCTC
CAGGGAA
CAGGGAG
CAGGGCC
CAGGGGC
CAGGGTC
CAGGTAG
CAGGTGA
CAGGTGC
CAGTACC
CAGTACG
CAGTATC
CAGTTTC
CATAACA
CATACAC
CATACAG
CATACCG
CATACGG
CATACTC
CATAGCC
CATAGGA
CATCCAC
CATCGCC
CATCTCC
CATCTTG
CATGAGC
CATGAGG
CATGCAA
CATGCAT
CATGCGC
CATGGCC
CATGTGG
CATTACG
CATTCCA
CATTGAG
CATTGCA
CATTGGC
CATTTGC
CCAAAAC
CCAAAAG
CCAAACA
CCAAAGC
CCAACAA
CCAACCC
CCAACGA
CCAACGC
CCAACGG
CCAACTC
CCAAGAA
CCAAGAT
CCAAGCA
CCAAGGG
CCAATCA
CCAATTC
CCACAAC
CCACACC
CCACACG
CCACAGG
CCACCAA
CCACCAC
CCACCCC
CCACCGG
CCACCGT
CCACCTC
CCACCTG
CCACGAG
CCACTAA
CCACTAC
CCACTCA
CCACTCC
CCACTGC
CCAGACC
CCAGCAC
CCAGCTC
CCAGGAG
CCAGGCC
CCAGGCG
CCAGGGC
CCAGTAC
CCAGTGG
CCAGTTA
CCAGTTC
CCAGTTG
CCATATC
CCATATG
CCATCTA
CCATGAT
CCATGCG
CCATGGC
CCATTCC
CCCAAAC
CCCAACC
CCCAATA
CCCACAA
CCCACAC
CCCACCA
CCCACCC
CCCACCG
CCCAGTT
CCCATCC
CCCATTA
CCCCAAC
CCCCACA
CCCCACC
CCCCCCA
CCCCCCC
CCCCCCG
CCCCCGC
CCCCCTC
CCCCGAC
CCCCGCC
CCCCGCG
CCCCGGC
CCCCGTG
CCCCTTC
CCCGACC
CCCGACG
CCCGCCA
CCCGCCC
CCCGCGC
CCCGGAA
CCCGGCA
CCCGGCC
CCCGGGC
CCCGTGC
CCCGTTC
CCCTAGC
CCCTCCC
CCCTCCG
CCCTGAC
CCCTTCA
CCCTTCC
CCCTTGC
CCCTTTC
CCCTTTG
CCGAAAA
CCGAAAC
CCGAACC
CCGAAGC
CCGACCC
CCGAGCG
CCGATAG
CCGATGA
CCGCATC
CCGCCCA
CCGCCCC
CCGCGCC
CCGCGCG
CCGCGGG
CCGCTAG
CCGCTGC
CCGCTTT
CCGGACC
CCGGACG
CCGGATA
CCGGATC
CCGGCAC
CCGGCCC
CCGGGCC
CCGGGGC
CCGGGGG
CCGGGTC
CCGGGTT
CCGGTCC
CCGGTCG
CCGGTGC
CCGGTGG
CCGTACC
CCGTACG
CCGTCAC
CCGTCCC
CCGTCGC
CCGTGGC
CCGTGTC
CCGTTCG
CCTAAAC
CCTAACC
CCTAAGC
CCTAATC
CCTAGAC
CCTAGCT
CCTAGTG
CCTATAC
CCTATAG
CCTATCA
CCTATCC
CCTATCT
CCTATGG
CCTCATC
CCTCCAT
CCTCCCA
CCTCCGT
CCTCCTT
CCTCGCC
CCTCGTG
CCTCTAT
CCTCTGC
CCTGAAC
CCTGAAG
CCTGAAT
CCTGAGC
CCTGAGG
CCTGATC
CCTGCAA
CCTGCCC
CCTGCGC
CCTGGAG
CCTGGCA
CCTGGCC
CCTGGCG
CCTGGGC
CCTGGTA
CCTGTCC
CCTGTGA
CCTTCAC
CCTTCAG
CCTTCCC
CCTTCTC
CCTTGCA
CCTTGTC
CCTTTCA
CCTTTCG
CCTTTGC
CCTTTTC
CGAAAAA
CGAAAAG
CGAAACA
CGAACAC
CGAACCC
CGAACGC
CGAACGG
CGAACTC
CGAAGGA
CGAAGTG
CGAATGT
CGACCCC
CGACCTC
CGACGAC
CGACGCA
CGACGCG
CGACGGC
CGACTAA
CGAGAAA
CGAGAAT
CGAGACG
CGAGAGC
CGAGATG
CGAGGAC
CGAGGGC
CGAGTAA
CGAGTGA
CGAGTGC
CGATAGC
CGATCAC
CGATCAT
CGATGAC
CGATGCG
CGATGGG
CGCAAAC
CGCACAA
CGCACAC
CGCACCC
CGCACGC
CGCAGGC
CGCCACA
CGCCAGC
CGCCAGG
CGCCCAC
CGCCCCC
CGCCCGC
CGCCCTA
CGCCTAC
CGCGAAA
CGCGACA
CGCGAGA
CGCGAGC
CGCGATA
CGCGCAC
CGCGCCC
CGCGCGC
CGCGCGG
CGCGCTC
CGCGGCC
CGCGGCG
CGCGGGC
CGCGGGG
CGCGTCC
CGCTAAA
CGCTACG
CGCTCGC
CGCTGAA
CGCTGAC
CGCTGCG
CGCTTAG
CGCTTCG
CGCTTGA
CGCTTGC
CGGAATA
CGGACAG
CGGACTA
CGGATAA
CGGATCG
CGGCAGG
CGGCCAC
CGGCCCG
CGGCGGG
CGGCGGT
CGGCTCG
CGGCTGG
CGGGAAA
CGGGAGA
CGGGATC
CGGGCAC
CGGGCCC
CGGGCGA
CGGGGAA
CGGGGAG
CGGGGCG
CGGGGGG
CGGGGTC
CGGGTCC
CGGTCAC
CGGTCGC
CGGTGCA
CGGTGCC
CGGTGTC
CGTAAAG
CGTAATG
CGTACAC
CGTAGCG
CGTAGGG
CGTATCG
CGTCAAG
CGTCACC
CGTCAGG
CGTCCCC
CGTCCGC
CGTCGCC
CGTCGCG
CGTCGGC
CGTCGTG
CGTCTCC
CGTCTTA
CGTCTTG
CGTGAAG
CGTGACG
CGTGAGC
CGTGAGG
CGTGATC
CGTGCAC
CGTGCCC
CGTGCGC
CGTGGCC
CGTGGGC
CGTGGTT
CGTGTAG
CGTTAGG
CGTTCCC
CTAAAGC
CTAACAC
CTAACCA
CTAACCC
CTAACCG
CTAACTG
CTACAGG
CTACCAC
CTACCCC
CTACGGC
CTACGGG
CTACGTC
CTACTAC
CTAGACA
CTAGCCC
CTAGCCG
CTAGCGA
CTAGCTA
CTAGCTG
CTAGGAG
CTAGGGC
CTAGGTC
CTAGTGA
CTAGTGC
CTATAGC
CTATCAG
CTATCGA
CTATGCC
CTATGGA
CTATGGC
CTCAAAC
CTCAAGA
CTCACCC
CTCAGAA
CTCAGTC
CTCATCA
CTCCATG
CTCCCAT
CTCCCCC
CTCCCTC
CTCCTAC
CTCGACA
CTCGAGC
CTCGATC
CTCGCAG
CTCGCAT
CTCGCCC
CTCGCGG
CTCGCTC
CTCGGCC
CTCGTAG
CTCTACC
CTCTACG
CTCTATC
CTCTCAT
CTCTCCC
CTCTCGC
CTCTCTG
CTCTGGG
CTCTGTC
CTCTTCC
CTGAAAG
CTGAATC
CTGACAC
CTGACAG
CTGACCG
CTGACGG
CTGAGCC
CTGATCG
CTGATGC
CTGCAAC
CTGCACC
CTGCAGG
CTGCCAC
CTGCCCG
CTGCCGC
CTGCCGG
CTGCCTC
CTGCTCC
CTGCTGC
CTGGATC
CTGGTAC
CTGGTCG
CTGTAAC
CTGTACA
CTGTCAA
CTGTCAC
CTGTCCC
CTGTGAC
CTGTGCA
CTGTTCC
CTTAAGC
CTTACAG
CTTAGTC
CTTCAAC
CTTCAAG
CTTCCAA
CTTCGCC
CTTCTCC
CTTGCAA
CTTGCTA
CTTGCTC
CTTGGTG
CTTGTGG
CTTTAGC
CTTTCAG
CTTTCCA
CTTTCCT
CTTTCGC
CTTTCTC
GAAAACG
GAAACAG
GAAACCC
GAAAGAC
GAAAGCC
GAAAGGG
GAAATGC
GAACACC
GAACCTG
GAACGGC
GAACGTA
GAACTGC
GAAGAGA
GAAGAGG
GAAGCGC
GAAGTAC
GAATCAG
GAATCTC
GAATCTG
GAATGTG
GACAATC
GACACAA
GACACAG
GACACCC
GACACGC
GACAGAC
GACAGGT
GACATGA
GACCAGC
GACCCCC
GACCCCG
GACCCTG
GACCTAC
GACGGAC
GACGGAT
GACGGGC
GACGGGG
GACTCAC
GACTGCG
GACTGGG
GACTTGA
GACTTTG
GAGAAAG
GAGAATC
GAGACAC
GAGACAT
GAGACGC
GAGAGAA
GAGAGAC
GAGAGAG
GAGAGGG
GAGATCA
GAGATGA
GAGCAAG
GAGCAGG
GAGCCAT
GAGCCTA
GAGCGTC
GAGCTGG
GAGCTTG
GAGGACA
GAGGACG
GAGGCTC
GAGGGGC
GAGGTTC
GAGGTTG
GATACGG
GATAGAG
GATAGCC
GATAGGA
GATCAGG
GATCCAC
GATCCTG
GATCGTG
GATCTCA
GATGACG
GATGAGA
GATGATC
GATGCAA
GATGCGC
GATGCTC
GATGGAA
GATTCAC
GCAAAAG
GCAAACA
GCAAAGC
GCAAAGG
GCAACAG
GCAACCA
GCAACCG
GCAAGAC
GCAAGAG
GCAAGCA
GCAAGCC
GCAAGGG
GCAATTC
GCACAAA
GCACACA
GCACACC
GCACAGG
GCACCAG
GCACGAC
GCACGCC
GCACGCG
GCACGTC
GCACGTG
GCACTAA
GCACTAG
GCACTAT
GCACTCG
GCACTGC
GCACTGG
GCACTTA
GCAGAGC
GCAGCAC
GCAGCAT
GCAGCCC
GCAGGAG
GCAGGGC
GCAGTCA
GCAGTGC
GCAGTTG
GCATACA
GCATCTA
GCATGCA
GCATGCC
GCATGGA
GCATGGG
GCATGTA
GCATTGC
GCCAAAA
GCCAAAC
GCCAAAG
GCCAACA
GCCAAGA
GCCAATA
GCCAATG
GCCACGC
GCCACTC
GCCACTG
GCCAGCA
GCCAGCC
GCCATCC
GCCATTG
GCCCACC
GCCCCAC
GCCCCCG
GCCCCTG
GCCCGCC
GCCCGCG
GCCCGGA
GCCCGGC
GCCCGGG
GCCCTGC
GCCCTTT
GCCGATA
GCCGATC
GCCGGGG
GCCTAAG
GCCTAAT
GCCTACG
GCCTAGC
GCCTATG
GCCTCCA
GCCTCCC
GCCTCGT
GCCTCTC
GCCTGCA
GCCTGGC
GCCTGGG
GCCTTAG
GCCTTCC
GCCTTGC
GCGAAAA
GCGAACC
GCGACAC
GCGACCA
GCGAGAA
GCGAGCC
GCGCAAG
GCGCACA
GCGCCCA
GCGCCCC
GCGCGCA
GCGCGCC
GCGCTAC
GCGGAAT
GCGGACG
GCGGCCC
GCGGCGC
GCGTACG
GCGTATG
GCGTCCC
GCGTGAA
GCGTGAC
GCGTGCC
GCGTGTC
GCGTGTG
GCGTTTG
GCTAACC
GCTACAG
GCTACGG
GCTACGT
GCTAGAG
GCTAGCG
GCTAGGG
GCTCAAC
GCTCACC
GCTCAGC
GCTCCCC
GCTCCCG
GCTCTCA
GCTCTCT
GCTCTGC
GCTGACA
GCTGACC
GCTGAGA
GCTGAGC
GCTGCAC
GCTGCTC
GCTGGAC
GCTGGAT
GCTGTGC
GCTTAAC
GCTTACT
GCTTAGC
GCTTCAC
GCTTCCG
GCTTCGC
GCTTGCA
GCTTGCC
GCTTGCT
GCTTGGG
GCTTGTG
GGAAAAG
GGAAACC
GGAACAC
GGAACAT
GGAAGAA
GGAAGAG
GGAAGGA
GGAATAC
GGAATAG
GGACAAC
GGACAAG
GGACACA
GGACAGG
GGACATA
GGACCTC
GGACCTG
GGACGTT
GGACTCT
GGACTGA
GGAGACC
GGAGACG
GGAGATC
GGAGCAA
GGAGCAT
GGAGTAC
GGAGTAG
GGAGTAT
GGAGTCC
GGATAAG
GGATAGG
GGATCAC
GGATCCA
GGATCCC
GGATCTA
GGATCTC
GGATCTG
GGATGAG
GGATTGA
GGCAAAG
GGCAACC
GGCAATG
GGCACCC
GGCACGG
GGCACTA
GGCAGCC
GGCAGGC
GGCAGTC
GGCATAC
GGCATGA
GGCATGC
GGCCAAC
GGCCACC
GGCCATG
GGCCCCA
GGCCCCC
GGCCCTC
GGCCGCA
GGCCGTC
GGCCTAC
GGCCTTG
GGCGATC
GGCGCAA
GGCGCGC
GGCTACC
GGCTATC
GGCTGGA
GGCTTAA
GGCTTCA
GGGAAAC
GGGAACA
GGGAACC
GGGAAGA
GGGACAG
GGGACCA
GGGACCC
GGGACGC
GGGAGAC
GGGAGCG
GGGATGA
GGGCAAA
GGGCAGG
GGGCCAA
GGGCCCC
GGGCCGA
GGGCCTG
GGGCGAC
GGGCGCG
GGGCGGA
GGGCGGC
GGGCTAG
GGGCTTA
GGGGAAC
GGGGAAG
GGGGCAC
GGGGCCC
GGGGCGC
GGGGCTC
GGGGGAA
GGGGGAC
GGGGGAT
GGGGGCC
GGGGGGG
GGGGTAA
GGGTAGA
GGGTAGG
GGGTGGA
GGGTGGC
GGGTGGG
GGGTTAG
GGGTTCG
GGGTTGG
GGGTTTG
GGTAACA
GGTACTC
GGTAGGC
GGTAGGG
GGTAGTC
GGTAGTG
GGTCCCC
GGTCCGG
GGTCGGG
GGTCTAG
GGTGCAC
GGTGCCC
GGTGCTC
GGTGTAC
GGTTACA
GGTTAGC
GGTTCTG
GGTTGAC
GGTTTGG
GTAACCA
GTAACTC
GTAAGGG
GTACACA
GTACAGC
GTACAGT
GTACTTG
GTAGACA
GTAGAGC
GTAGAGG
GTAGCCC
GTAGCCG
GTAGGCA
GTAGGGA
GTATACC
GTATCAC
GTATCCC
GTATCGT
GTCAAAC
GTCACCA
GTCAGCG
GTCCAAG
GTCCACA
GTCCACC
GTCCAGA
GTCGGCC
GTCGTAC
GTCTACC
GTCTAGC
GTCTCTG
GTCTGCC
GTGAACA
GTGACAT
GTGACGC
GTGACTG
GTGCACA
GTGCATG
GTGCCCG
GTGCGAC
GTGCGGC
GTGCGTA
GTGCTAA
GTGCTCC
GTGCTTC
GTGGAAC
GTGGAGC
GTGGAGG
GTGGCAC
GTGGCCA
GTGGTCA
GTGGTGC
GTGGTGG
GTGTCAG
GTGTCCC
GTGTCGG
GTGTCTC
GTGTCTG
GTGTGTC
GTGTGTG
GTTACAC
GTTCAGC
GTTCATC
GTTCCAG
GTTCCCA
GTTCTCC
GTTGCCC
GTTGCCG
GTTGGAG
GTTGGGG
GTTTGGC
TAAGCAG
TACACAC
TACAGCC
TACGCAG
TACTACC
TAGACAG
TAGAGAG
TAGGAGA
TATACGG
TATCGTC
TATGTCG
TATTCCG
TCAAACA
TCAAACG
TCAACGC
TCACAGG
TCACATC
TCACATG
TCACCAT
TCATACC
TCATCAC
TCATCGA
TCATGGC
TCATTGC
TCCAATC
TCCCACC
TCCCCCC
TCCCTCC
TCCGCTC
TCCTCCC
TCCTGAC
TCCTGGA
TCGATGC
TCGCAGT
TCGCGCC
TCGCGCG
TCGCGGC
TCGCGTA
TCGTAAC
TCGTACG
TCGTCTG
TCTACAG
TCTACGA
TCTACTG
TCTCACG
TCTCCAT
TCTCTAC
TCTCTTC
TCTGCAC
TCTGTGG
TCTTCCA
TCTTCCC
TCTTGGG
TGAACAG
TGACACT
TGACAGG
TGACCAA
TGACTGT
TGAGAGG
TGAGCAT
TGAGCCC
TGAGGAC
TGATCTC
TGATGGA
TGATGGC
TGCAAAG
TGCAGCC
TGCCACC
TGCCAGC
TGCCTCC
TGCTAGC
TGCTGCC
TGGACAA
TGGCATC
TGGCTGC
TGGGAAA
TGGGATA
TGGTTGG
TGTCACC
TGTCCAA
TGTCCTC
TGTCTAG
TGTCTGC
TGTTAGC
TGTTCCA
TTATGCC
TTCACTG
TTCCAGC
TTGGACC
TTGGCAA
TTTGCCA
AAAAGAAA
AAAGCAGC
AACCGGCG
AACGGCGG
AACTCGCC
AAGGCGGC
ACAAGCCC
ACAAGCCG
ACACACGG
ACACAGCC
ACACCACC
ACACCCCC
ACACCGTC
ACACGCGC
ACATCGCC
ACCAACCC
ACCACCTC
ACCAGACC
ACCCCACC
ACCCCCGC
ACCCGACC
ACCCGACG
ACCCGCCC
ACCCGTCG
ACCCGTGC
ACCGCCGA
ACCGGACC
ACCGGCCC
ACCTCCCA
ACGAACGC
ACGGTGCC
ACGTCCGC
ACGTGCGC
ACGTGGCC
ACTGCACC
ACTGCCGC
AGACACCC
AGCAAGCC
AGCACCAG
AGCACGCG
AGCCACTC
AGCGGACG
AGCTCACC
AGGCCCCC
AGGGACCC
AGGGAGCG
AGGGCCTG
AGGGGCAC
AGGGGCGC
CAACCCCC
CAACCCCG
CAACGAGC
CAACGCCC
CAAGCACG
CAAGCCAC
CAAGCCGG
CAAGCGGG
CAAGGACC
CACACACG
CACAGCGC
CACCATCG
CACCCACC
CACCCCCC
CACCTGCC
CACGAGAC
CACGCGCC
CACGGCCA
CACGGCCG
CACGGGCG
CACTCCCA
CACTCCTC
CAGACCCC
CAGACCGC
CAGACGGG
CAGCACCG
CAGCACTC
CAGCATCC
CAGCCCAC
CAGCCTGG
CAGCGACC
CAGCGCAA
CAGCGGAG
CAGCGGCC
CAGGCTCC
CAGGGGCC
CAGGTGCC
CAGTACCC
CATCCACC
CATCGCGC
CATGGCCC
CCAAACCC
CCAAAGCG
CCAACACC
CCAACTCC
CCAAGCCC
CCACAACC
CCACAAGC
CCACACCC
CCACACCG
CCACAGCC
CCACCAAC
CCACCACA
CCACCACC
CCACCACG
CCACCCAC
CCACCCCA
CCACCCCC
CCACCCGC
CCACCCTC
CCACCGGC
CCACCTAG
CCACCTGG
CCACGTAC
CCACGTCC
CCACTCAC
CCACTCCC
CCACTCGC
CCAGACCC
CCAGCCGC
CCAGCGCC
CCAGCTCC
CCAGCTGC
CCAGGAGG
CCAGGCGA
CCAGGGCC
CCAGGGCG
CCAGGGGC
CCAGTCCC
CCATACCC
CCATACGC
CCATCACC
CCATGCAC
CCATGCCA
CCATGCGC
CCATGGCG
CCCAACTC
CCCACACC
CCCACCAC
CCCACCCC
CCCACGGC
CCCACGTC
CCCACTAC
CCCACTCC
CCCACTGC
CCCAGAGC
CCCAGATC
CCCAGGCC
CCCATCGC
CCCCAAAC
CCCCACCC
CCCCATAC
CCCCCACA
CCCCCACC
CCCCCCCC
CCCCCGAC
CCCCCGCC
CCCCCGCT
CCCCCTCC
CCCCGACC
CCCCGCCC
CCCCGCCG
CCCCGCGC
CCCCGCGG
CCCCGTGC
CCCCTTCA
CCCCTTCC
CCCGAAAC
CCCGACCC
CCCGACGC
CCCGCCCC
CCCGCCTC
CCCGCGCG
CCCGCGTC
CCCGGCCA
CCCGGCCC
CCCGGCCG
CCCGGGTC
CCCGGTGC
CCCGTCCA
CCCGTGTC
CCCGTTCG
CCCTAAGC
CCCTACCC
CCCTAGAC
CCCTAGCA
CCCTCACC
CCCTCATC
CCCTCCTA
CCCTCGCC
CCCTGACG
CCCTGAGC
CCCTGGCC
CCCTGTCC
CCCTTCCC
CCGACACC
CCGACAGC
CCGACTGG
CCGAGGAC
CCGCACCC
CCGCACGC
CCGCCCAC
CCGCCCGC
CCGCCCTC
CCGCCTAA
CCGCGCCG
CCGCGCGC
CCGCGGCG
CCGCGGGG
CCGCGTCC
CCGCGTCG
CCGCTCGC
CCGGACGA
CCGGAGCG
CCGGATCC
CCGGCACC
CCGGCCGA
CCGGCCTC
CCGGGAGC
CCGGGCAC
CCGGGCCC
CCGGGGCT
CCGGGGGA
CCGGGGTC
CCGGTCGA
CCGGTCGC
CCGGTGCC
CCGTCACA
CCGTCCAC
CCGTCCCA
CCGTCCCC
CCGTCCGG
CCGTCGCC
CCGTCTCC
CCGTGCGC
CCGTGGCC
CCTAACCC
CCTACCAC
CCTATCCC
CCTCCAGC
CCTCCCCG
CCTCCCGG
CCTCCCTC
CCTCCTCA
CCTCGCCC
CCTCGCCG
CCTCGTCG
CCTCGTGC
CCTCTCCC
CCTCTCGC
CCTCTGCC
CCTGAACC
CCTGGAGC
CCTGGCAG
CCTGTCCC
CCTGTCGG
CCTTCCCC
CCTTGCCC
CGACACGC
CGACCCTC
CGACCCTG
CGACGCGA
CGAGGACC
CGAGGGGC
CGCACCGA
CGCACGCC
CGCCAAAC
CGCCAGCC
CGCCCCAC
CGCCCGCA
CGCCGTCC
CGCCGTCG
CGCCTTCC
CGCGACGC
CGCGAGAC
CGCGAGCC
CGCGAGCG
CGCGCCCC
CGCGCGCC
CGCGCGCG
CGCGCTAC
CGCGCTCA
CGCGGCCC
CGCGGCGG
CGCGGCTG
CGCGTCCA
CGCTAACC
CGCTACGG
CGCTCGCG
CGCTGACC
CGCTGCAC
CGCTGTGC
CGGATCGG
CGGCACGG
CGGCAGGC
CGGCCCCG
CGGCGAGT
CGGCGTCC
CGGCTCCC
CGGCTCGG
CGGGCGCG
CGGGGAGA
CGGGGGGA
CGGGGTCG
CGGGTCCG
CGGTAGGC
CGGTCACG
CGGTGCCA
CGTCCACC
CGTCCCCC
CGTCTCGC
CGTGCCGC
CGTGCGGC
CGTGGCCC
CGTGGGCC
CGTGGGCG
CTAACCGC
CTACCCAC
CTACGGGC
CTCAGCCC
CTCCCCAC
CTCCCCCC
CTCCCGCC
CTCCCTCC
CTCCCTCG
CTCCGCCC
CTCCGGCC
CTCCTACC
CTCGCGCC
CTCGTGCC
CTCTCGCG
CTGACGGG
CTGCACCC
CTGCCACC
CTGCCCGA
CTGCCTCC
CTGCGTGC
CTGCTCCC
CTTCCCGG
CTTGCCCG
GAAACCCG
GAACCCGG
GAAGCAGC
GAATCAGC
GACAACCC
GACAACGC
GACACCCA
GACACCCT
GACCAACG
GACCACCG
GACCCGGC
GACCTCCC
GACGCAGG
GACGGACG
GAGAGAGA
GAGCCAAC
GAGCCAGC
GAGCCTCC
GAGGCAGC
GAGGCGTC
GAGGGACG
GAGGGAGT
GAGGGGGA
GAGGGTGA
GAGGTGCC
GCAACACC
GCAACCAC
GCAACCGA
GCAAGCAC
GCAAGGGG
GCACACGC
GCACAGCC
GCACATCC
GCACCAAC
GCACCATC
GCACCGCA
GCACGCCT
GCACGGAC
GCACTCGC
GCAGCCAC
GCAGCGCC
GCAGGCAC
GCAGGGCA
GCATCGCC
GCATGGGC
GCCAAAGC
GCCAACCC
GCCAACGC
GCCAAGGG
GCCACACG
GCCACCAA
GCCACCGG
GCCACCTG
GCCACTAC
GCCAGCAC
GCCAGCCA
GCCAGCCC
GCCAGGAC
GCCATCCA
GCCCAAAC
GCCCAACC
GCCCACAC
GCCCACCC
GCCCATGC
GCCCCACC
GCCCCCCC
GCCCCGCC
GCCCCGGC
GCCCCTGA
GCCCGAAC
GCCCGCCC
GCCCGGCG
GCCCGGGC
GCCCTGCG
GCCGCAGC
GCCGCATC
GCCGCCTC
GCCGCGCC
GCCGGCAC
GCCGGTGG
GCCGTCGC
GCCGTGCC
GCCTAACC
GCCTAGGC
GCCTGCCC
GCCTGGCC
GCCTGTCC
GCGAACCG
GCGACCAA
GCGACGAC
GCGACGGC
GCGACGTC
GCGAGCAC
GCGAGGGC
GCGCAAAC
GCGCAACG
GCGCACCC
GCGCACGC
GCGCAGCC
GCGCAGGG
GCGCATCC
GCGCCACC
GCGCCCCA
GCGCCCCC
GCGCCCCT
GCGCCGCC
GCGCCGGC
GCGCGACA
GCGCGCAC
GCGCGCGC
GCGCGCGG
GCGCGGCC
GCGCGGGG
GCGCGTGC
GCGCTCTC
GCGGAGGC
GCGGCCAC
GCGGCCCA
GCGGCGCG
GCGGCGGG
GCGGCTCC
GCGGGCAC
GCGGGCCC
GCGTACGG
GCGTCCAC
GCGTCCCG
GCGTCGCG
GCGTCGGC
GCGTGAGC
GCGTGCAC
GCTAACCC
GCTAGCCC
GCTAGCCG
GCTCAGGG
GCTCCCCC
GCTCGACC
GCTCGAGC
GCTCGCCC
GCTCGCGC
GCTCGCTC
GCTCGGCC
GCTCGTCG
GCTCTCCC
GCTGCAGC
GCTGCCAC
GCTGCCGC
GCTGCCGG
GCTGCCTC
GCTGCCTG
GCTGCTGC
GCTGGGCC
GCTGGTCC
GCTTCGCC
GGACAACC
GGACGACG
GGACGGAC
GGACGGCC
GGAGACGC
GGAGCCCA
GGAGCTCC
GGAGTCCG
GGATCCGC
GGCACTGC
GGCAGCAC
GGCAGCCA
GGCAGCCC
GGCAGCCT
GGCAGGGA
GGCATGCC
GGCATGCG
GGCCACAG
GGCCACTG
GGCCCCAC
GGCCCCCC
GGCCCGCC
GGCCCTCA
GGCCGAGC
GGCCGCAT
GGCCGTGG
GGCCTACG
GGCCTGGC
GGCCTTGC
GGCGCCAC
GGCTCCTG
GGCTGACC
GGCTGCTC
GGCTGGGC
GGGAACCC
GGGAACCG
GGGCAACC
GGGCACGC
GGGCCCGG
GGGCCCTC
GGGCCGAA
GGGCCGGC
GGGCGACA
GGGCGATC
GGGCGCCC
GGGCGCGG
GGGCGGAA
GGGCGGCA
GGGCTCAC
GGGGACCC
GGGGAGCA
GGGGCACT
GGGGCAGG
GGGGCCCA
GGGGCCCC
GGGGGAGA
GGGGGCCC
GGGGGGAC
GGGGGGCC
GGGGGGGA
GGGTGCCC
GGGTGGCG
GGTAGCCC
GGTCCGGG
GGTGCACC
GGTGTCCC
GTCACACC
GTCCCACC
GTCCGAGC
GTCCTCCC
GTCGGCCC
GTCGGCGG
GTCGGGGC
GTGCACCC
GTGCCAGC
GTGCGGCG
GTGGCACG
GTGGGACC
GTTCGCCC
GTTCGGCC
TATATATA
TATGTATA
TCACCACC
TCCCAACC
TCCCACCG
TCCCATCC
TCCCCAAC
TCCCCCCC
TCCCTCCC
TCGCACAC
TCGCCAGC
TCGCCGCC
TCGCGGGC
TCGGCCAC
TCTCACCC
TCTCGCCC
TCTCGGCC
TGACCCCG
TGCAGCCC
TGGCACCC
TGGCACGG
TGGGCGGC
TGGTCCCC
TGTCGGCC
TTCCCCCC
AAAAGAAA
AAAAGAAT
AAACCACC
AAACTCCC
AAAGCGGG
AAAGGGCC
AACACCAA
AACACGTC
AACAGAGC
AACAGTCC
AACCAAGC
AACCATGC
AACCGGCG
AACGAAGC
AACGGCGG
AACTCGCA
AACTCGCC
AACTGTCC
AAGAGAAA
AAGAGGAC
AAGCACTC
AAGCATGC
AAGGACGC
AAGGCGGC
AAGGGAAC
AAGTCCAG
AATATATA
AATCAGCC
AATCCGGA
AATGGCAC
ACAAAGCG
ACAACAAC
ACAACAGC
ACAACTCC
ACAAGCCC
ACAAGCCG
ACAAGTCG
ACACAAAC
ACACAACA
ACACACAC
ACACACGG
ACACACTG
ACACAGCC
ACACCACC
ACACCCCC
ACACCGTC
ACACGACA
ACACGCGC
ACACTTGC
ACAGAAGC
ACAGAGGA
ACAGATCG
ACAGGCGA
ACAGGTAC
ACAGTGAC
ACAGTGCA
ACATACCG
ACATAGCC
ACATCGAC
ACATCGCC
ACATGCTC
ACATGGCC
ACCAAAAC
ACCAAACA
ACCAAAGC
ACCAACCA
ACCAACCC
ACCACCCC
ACCACCTC
ACCACTAC
ACCACTGC
ACCAGACC
ACCAGTAC
ACCATTCC
ACCCCCGC
ACCCGACC
ACCCGCCC
ACCCGTCG
ACCCGTGC
ACCGACAG
ACCGATCT
ACCGATGA
ACCGCCGA
ACCGGACC
ACCGGATC
ACCGGCCC
ACCTATCC
ACCTCACA
ACCTCCCA
ACCTCGTG
ACCTCTTC
ACCTGAGG
ACCTGGCA
ACCTGTCC
ACCTTGTC
ACCTTTGC
ACGAACGC
ACGAACTC
ACGAAGGA
ACGACGCG
ACGAGAGC
ACGCAGTG
ACGCTGCC
ACGCTTGC
ACGGACAG
ACGGTGCC
ACGTACAC
ACGTCCGC
ACGTGCGC
ACGTGGCC
ACTACAGG
ACTACGGG
ACTAGCCG
ACTCCAAC
ACTCCTAC
ACTCGAGC
ACTCTTCC
ACTGACCG
ACTGCACC
ACTGCAGG
ACTGCCGC
ACTGCTCC
ACTTCGCC
AGAAAGCC
AGACACCC
AGACAGAC
AGACGACC
AGAGCAAG
AGAGGCCA
AGAGGCTC
AGCAAAGC
AGCAAAGG
AGCAAGAC
AGCACCAG
AGCACGCG
AGCACGTC
AGCACTAG
AGCAGCAG
AGCCACTC
AGCCGATC
AGCCTCTC
AGCGAAGC
AGCGGACG
AGCTAGGG
AGCTCACC
AGCTCCAT
AGCTCGCA
AGCTGGAC
AGGAAGCA
AGGAAGCG
AGGCCCCC
AGGCTGGA
AGGGACCC
AGGGAGCG
AGGGCCTG
AGGGGCAC
AGGGGCGC
AGGGTTCG
AGTACAGC
AGTATCCC
AGTGGCAC
ATAAGAAA
ATCAACGC
ATCACACG
ATCAGCCG
ATCATCCC
ATCCTGAC
ATGACGGC
ATGAGCCC
ATGCAACC
CAAAACGG
CAAACGGG
CAAACGTC
CAAAGCCG
CAAAGGGC
CAAATCGC
CAACAAGC
CAACAGAG
CAACAGTG
CAACCCCC
CAACCCCG
CAACCTGA
CAACGAGC
CAACGCCC
CAACTCCA
CAAGAGGC
CAAGCAAC
CAAGCACG
CAAGCCAC
CAAGCCGG
CAAGGACC
CAATCCTC
CAATGGCC
CAATTCCC
CACAACAA
CACAACAC
CACAAGGG
CACAAGTC
CACACAAG
CACACACG
CACACATC
CACACTAG
CACAGCGC
CACATCAC
CACATCGA
CACATGAC
CACATGCA
CACCAAGA
CACCAGTA
CACCATCA
CACCATGC
CACCATTG
CACCCACC
CACCCCCC
CACCGTCC
CACCTGCC
CACCTGGC
CACCTGTG
CACGAATG
CACGAGAC
CACGAGTC
CACGCGCC
CACGGCCA
CACGGCCG
CACGGGCG
CACGTGAC
CACTATCG
CACTCAAG
CACTCATC
CACTCCAT
CACTCCCA
CACTCCTC
CACTGCAC
CACTGCTC
CACTTAGC
CAGAAACG
CAGAATGC
CAGACCCC
CAGACGAG
CAGACGGG
CAGAGCAC
CAGCACCG
CAGCACTC
CAGCATAG
CAGCATCC
CAGCCCAC
CAGCCTGG
CAGCGAAG
CAGCGACC
CAGCGCAA
CAGCGGAG
CAGCGGCC
CAGGATCC
CAGGCTCC
CAGGGAGA
CAGGGGCC
CAGGTGAG
CAGGTGCC
CAGTACCC
CAGTACTC
CAGTGCTC
CATACACG
CATACAGC
CATAGACG
CATAGGGC
CATATCGC
CATATGCC
CATCATCG
CATCCACA
CATCCACC
CATCGCGC
CATCTCCA
CATGAGCC
CATGCAAG
CATGCCAC
CATGGAAC
CATGGAGC
CATGGCCC
CATGTGGC
CATGTGGG
CCAAAACA
CCAAAACC
CCAAACAA
CCAAACAC
CCAAACCC
CCAAAGCG
CCAAAGTG
CCAAATGC
CCAACACA
CCAACACC
CCAACGAA
CCAACTCC
CCAAGAAC
CCAAGATC
CCAAGCCC
CCAAGCGT
CCAATACC
CCAATCCA
CCAATCCC
CCAATGTC
CCAATTGC
CCACAACC
CCACAAGC
CCACACCC
CCACACCG
CCACAGCC
CCACCAAA
CCACCAAC
CCACCACA
CCACCACC
CCACCACG
CCACCCAC
CCACCCCC
CCACCCGC
CCACCCTC
CCACCGGC
CCACCTAG
CCACGTAC
CCACGTCC
CCACTAAC
CCACTCAC
CCACTCAT
CCACTCCC
CCACTCGC
CCAGACCC
CCAGACCG
CCAGACTG
CCAGATAC
CCAGATGG
CCAGCATG
CCAGCCGC
CCAGCGCC
CCAGCTAC
CCAGCTCC
CCAGCTGC
CCAGGAGG
CCAGGCGA
CCAGGGCC
CCAGGGCG
CCAGGGGC
CCAGTACA
CCAGTCCC
CCAGTTCC
CCATACCC
CCATACGC
CCATCACC
CCATCGAC
CCATGATC
CCATGCAC
CCATGCGC
CCATGGCG
CCATGGGA
CCATTCCG
CCATTGCC
CCATTTCG
CCCAAAAC
CCCAAACA
CCCAACTC
CCCAAGTG
CCCAATCA
CCCAATTC
CCCACACC
CCCACATG
CCCACCAC
CCCACCCC
CCCACCGT
CCCACGGC
CCCACGTC
CCCACTAC
CCCACTCC
CCCACTGC
CCCAGAGC
CCCAGATC
CCCAGGCC
CCCATCGC
CCCATCTT
CCCCAAAC
CCCCACCC
CCCCATAC
CCCCCACA
CCCCCACC
CCCCCCCC
CCCCCGAC
CCCCCGCC
CCCCCGCT
CCCCCTCC
CCCCGACC
CCCCGCCC
CCCCGCCG
CCCCGCGC
CCCCGCGG
CCCCGGCC
CCCCGTGC
CCCCTCCC
CCCCTTCC
CCCGAAAC
CCCGACCC
CCCGACGA
CCCGACGC
CCCGCCCC
CCCGCCTC
CCCGCGCG
CCCGCGTC
CCCGGCCA
CCCGGCCC
CCCGGCCG
CCCGGGCC
CCCGGGTC
CCCGGTGC
CCCGTCCA
CCCGTGTC
CCCGTTCG
CCCTAAGC
CCCTAATC
CCCTACCC
CCCTAGAC
CCCTAGCA
CCCTATGG
CCCTCACC
CCCTCATC
CCCTCCTA
CCCTCGCC
CCCTGACG
CCCTGAGC
CCCTGATC
CCCTGGCC
CCCTGTCC
CCCTTCAA
CCCTTCCC
CCGAAGCA
CCGACACC
CCGACTGG
CCGAGGAC
CCGATAAC
CCGATAGG
CCGCACCC
CCGCACGC
CCGCCCAC
CCGCCCGC
CCGCCCTC
CCGCCTAA
CCGCGCCG
CCGCGCGC
CCGCGGCG
CCGCGGGG
CCGCGTCC
CCGCGTCG
CCGCTAGA
CCGCTCGC
CCGGACGA
CCGGATCC
CCGGCACC
CCGGCCGA
CCGGCCTC
CCGGGAGC
CCGGGCAC
CCGGGCCC
CCGGGGGA
CCGGGGTC
CCGGTCGA
CCGGTCGC
CCGGTGCC
CCGTACGA
CCGTCACA
CCGTCCCA
CCGTCCCC
CCGTCCGG
CCGTCGCC
CCGTCTCC
CCGTGCGC
CCGTGGCC
CCTAACCC
CCTACCAC
CCTAGTTC
CCTATCCC
CCTATGAC
CCTCATCA
CCTCCAGC
CCTCCCCG
CCTCCCGG
CCTCCCTC
CCTCCGTT
CCTCCTCA
CCTCGCCC
CCTCGCCG
CCTCGTCG
CCTCGTGC
CCTCTATC
CCTCTCCC
CCTCTCGC
CCTCTGCC
CCTCTTCC
CCTGAAAC
CCTGAACC
CCTGAAGC
CCTGGAGC
CCTGGCAG
CCTGGTAC
CCTGTCAC
CCTGTCCC
CCTGTCGG
CCTGTTCC
CCTTCACA
CCTTCACC
CCTTCTCC
CCTTGCCC
CCTTTCTC
CGAAAACG
CGAAACGC
CGAACACA
CGAAGGAA
CGAAGTGG
CGACACGC
CGACCCTC
CGACCCTG
CGAGAAAG
CGAGAAGA
CGAGAATC
CGAGACGA
CGAGGACC
CGAGGATC
CGAGGGGC
CGAGTGAG
CGATGACG
CGATGCTC
CGATGGGG
CGCACCGA
CGCACGAA
CGCACGCC
CGCCAAAC
CGCCAGCC
CGCCATGA
CGCCCGCA
CGCCGTCC
CGCCGTCG
CGCCTTCC
CGCGAAAA
CGCGACGC
CGCGAGAC
CGCGAGCC
CGCGATAG
CGCGCCCC
CGCGCGCC
CGCGCGCG
CGCGCTAC
CGCGCTCA
CGCGGCCC
CGCGGCGG
CGCGGCTG
CGCGTCCA
CGCTAACC
CGCTACGG
CGCTAGCC
CGCTCGCG
CGCTGACC
CGCTGCAC
CGCTGTGC
CGGAAACC
CGGAGAGA
CGGAGCGC
CGGATCGG
CGGCACGG
CGGCAGGC
CGGCATTG
CGGCCCCG
CGGCGAGT
CGGCGTCC
CGGCTCCC
CGGCTCGG
CGGCTTGA
CGGGAGAA
CGGGCAAA
CGGGCGCG
CGGGGAGA
CGGGGCCC
CGGGGGGA
CGGGGTCG
CGGGTCCG
CGGGTGTG
CGGGTTGA
CGGTAGGC
CGGTATCC
CGGTCACG
CGGTGCCA
CGGTGTGC
CGTAACGC
CGTAACTC
CGTCCACC
CGTCCCCC
CGTCTCGC
CGTCTCTC
CGTCTTGC
CGTCTTGG
CGTGAAGG
CGTGAGCA
CGTGAGGA
CGTGATCG
CGTGCCGC
CGTGCGGC
CGTGGCCC
CGTGGGCC
CGTGGGCG
CGTGGTAG
CGTGGTTG
CGTGTCCA
CTAACCGC
CTAACTGC
CTAAGGCC
CTAAGGGC
CTACACAC
CTACAGCC
CTACCCAC
CTACGGGC
CTAGCTGC
CTAGTACC
CTATCCAC
CTATCTCC
CTCACATG
CTCAGCCC
CTCAGCTC
CTCATCAC
CTCATGCA
CTCCAACT
CTCCAAGC
CTCCCATG
CTCCCCAC
CTCCCCCC
CTCCCGCC
CTCCCTCC
CTCCCTCG
CTCCGCCC
CTCCGGCC
CTCCTACA
CTCCTACC
CTCCTCTC
CTCGATCA
CTCGCGCC
CTCGTGCC
CTCGTTCC
CTCTACGG
CTCTCATC
CTCTCCAG
CTCTCGAC
CTCTCGCG
CTCTCTAC
CTCTGCAC
CTCTGGGA
CTCTTCCA
CTCTTGGG
CTCTTTCC
CTGAACTC
CTGACAGG
CTGACGGG
CTGATGCG
CTGCAACA
CTGCAACC
CTGCACCC
CTGCCACC
CTGCCATG
CTGCCCGA
CTGCCTCC
CTGCGTGC
CTGCTACA
CTGCTACG
CTGCTCAC
CTGCTCCC
CTGCTCTC
CTGCTTGC
CTGGACGG
CTGGATGC
CTGGTGAG
CTGTACAC
CTGTCACG
CTGTCCCA
CTGTGCTG
CTGTGGTG
CTTCAACG
CTTCCCCC
CTTCCCGG
CTTCGGAC
CTTCTCCG
CTTGAGGG
CTTGCAAC
CTTGCCCG
CTTTCACC
GAAACCCG
GAAATCCC
GAACCATG
GAACCCGG
GAACCGGT
GAACTTCC
GAAGCAGC
GAAGGACC
GAATCGGC
GAATGGGC
GACAACCC
GACAACGC
GACAAGAC
GACAAGCA
GACACCCA
GACACCCT
GACACCGT
GACACTGG
GACATACC
GACATCCG
GACCAACG
GACCACCG
GACCCGGC
GACCGTTC
GACCTAAC
GACCTCCA
GACCTCCC
GACCTCTG
GACGAACG
GACGCAGG
GACGGACG
GACGGGGT
GACGTTGG
GACTCTAC
GACTGCGA
GACTGGGA
GACTTGGC
GAGAGACA
GAGAGAGA
GAGATCGG
GAGCAAAC
GAGCAAGC
GAGCAATC
GAGCCAAC
GAGCCACA
GAGCCAGC
GAGCCTCC
GAGCGAGA
GAGCTGAC
GAGCTGGG
GAGCTTGG
GAGGAAGG
GAGGCGTC
GAGGGAGT
GAGGGGGA
GAGGGTGA
GAGGGTGG
GAGGTACC
GAGGTGCC
GAGGTTGG
GAGTAACC
GAGTAGCC
GAGTAGCG
GATAACGC
GATCAAGC
GATCACTC
GATCAGGG
GATCCAAC
GATCCTGG
GATCTACC
GATCTCGC
GATGGCTG
GATGGGCT
GCAAAAGG
GCAAAGTC
GCAACAAC
GCAACACC
GCAACAGT
GCAACCAA
GCAACCAC
GCAACCAT
GCAACCGA
GCAACTGA
GCAAGAGA
GCAAGAGC
GCAAGCAC
GCAAGCCA
GCAAGGGG
GCAAGTCC
GCAATGCA
GCAATTCC
GCACAAAC
GCACACCT
GCACACGC
GCACAGCC
GCACAGGA
GCACATCC
GCACCAAC
GCACCATC
GCACCGCA
GCACGAAC
GCACGACT
GCACGCCT
GCACGGAC
GCACTATC
GCACTCGC
GCACTCGT
GCACTGGT
GCAGCACG
GCAGCACT
GCAGCCAC
GCAGCGCC
GCAGCTAC
GCAGCTTC
GCAGGAGA
GCAGGCAC
GCAGGCCA
GCAGGGCA
GCAGGTAC
GCATCCTA
GCATCCTG
GCATCGCC
GCATCTAC
GCATCTGG
GCATGACC
GCATGAGC
GCATGCAC
GCATGGGC
GCCAAAAG
GCCAAACT
GCCAAAGC
GCCAACCC
GCCAACGC
GCCAACTG
GCCAAGAA
GCCAAGAG
GCCAAGGG
GCCACACG
GCCACCAA
GCCACCAC
GCCACCGG
GCCACCTG
GCCACTAC
GCCAGCAC
GCCAGCCA
GCCAGCCC
GCCAGGAC
GCCATAAG
GCCATCCA
GCCATTCC
GCCCAAAC
GCCCAACC
GCCCACAC
GCCCACCC
GCCCATGC
GCCCCACC
GCCCCCCC
GCCCCGCC
GCCCCGGC
GCCCCTGA
GCCCGAAA
GCCCGAAC
GCCCGCCC
GCCCGGCG
GCCCGGGC
GCCCTGCG
GCCCTTGA
GCCGCAGC
GCCGCATC
GCCGCCTC
GCCGCGCC
GCCGGCAC
GCCGGTGG
GCCGTCGC
GCCGTGCC
GCCTAACC
GCCTACTA
GCCTAGGC
GCCTCCTT
GCCTGATC
GCCTGCAA
GCCTGCCC
GCCTGGCC
GCCTGTAC
GCCTGTCC
GCCTTCAG
GCCTTCTG
GCCTTGTC
GCGAAAAG
GCGAACCG
GCGAATAC
GCGACATG
GCGACCAA
GCGACGAC
GCGACGGC
GCGACGTC
GCGACTTG
GCGAGATG
GCGAGCAC
GCGAGGGC
GCGATGAG
GCGCAAAC
GCGCAACG
GCGCAATC
GCGCACCC
GCGCACGC
GCGCAGCC
GCGCAGGG
GCGCATCC
GCGCCACC
GCGCCCCA
GCGCCCCC
GCGCCCCT
GCGCCGCC
GCGCCGGC
GCGCGACA
GCGCGCAC
GCGCGCGC
GCGCGCGG
GCGCGGCC
GCGCGGCG
GCGCGGGG
GCGCGTGC
GCGCTCTC
GCGGAGGC
GCGGCCAC
GCGGCCCA
GCGGCGCG
GCGGCGGG
GCGGCTCC
GCGGGAGA
GCGGGCAC
GCGGGCCC
GCGGTAGG
GCGTACGG
GCGTCCAC
GCGTCCCG
GCGTCGCG
GCGTCGGC
GCGTCTAC
GCGTGAGC
GCGTGCAC
GCGTGGAG
GCGTGTGG
GCGTTGGG
GCTAACCC
GCTAGAAC
GCTAGCCC
GCTAGGTC
GCTAGTGC
GCTATCAC
GCTATGCC
GCTCAAAC
GCTCAGGG
GCTCATCC
GCTCCAAG
GCTCCCCC
GCTCCTCT
GCTCGACC
GCTCGAGC
GCTCGCCC
GCTCGCGC
GCTCGCTC
GCTCGGCC
GCTCGTAG
GCTCGTCG
GCTCTCCC
GCTCTCGA
GCTCTCTC
GCTCTGTG
GCTGAAAC
GCTGACAC
GCTGCAAC
GCTGCACT
GCTGCAGC
GCTGCCGC
GCTGCCGG
GCTGCCTC
GCTGCCTG
GCTGCGTC
GCTGCTGC
GCTGCTTC
GCTGGAAC
GCTGGCAT
GCTGGGCC
GCTGGTCC
GCTGTCAC
GCTGTGCA
GCTTCCGA
GCTTCGCA
GCTTCGCC
GCTTGCTC
GCTTGCTG
GGAACACC
GGAACTGG
GGAAGAGG
GGACAACA
GGACAACC
GGACAACG
GGACACAT
GGACAGGT
GGACGACG
GGACGGCC
GGACTCAC
GGAGAAGC
GGAGACAC
GGAGACCA
GGAGACGA
GGAGACGC
GGAGCCAA
GGAGCCCA
GGAGCTCC
GGAGCTTG
GGAGGGAA
GGAGGTGG
GGAGTCCG
GGATCACA
GGATCCAA
GGATCCAC
GGATCCGC
GGCAAAAC
GGCACGGT
GGCACTGC
GGCAGCAC
GGCAGCCA
GGCAGCCC
GGCAGCCT
GGCAGCTT
GGCAGGGA
GGCATACA
GGCATCGT
GGCATGCC
GGCATGCG
GGCATGGG
GGCATGTG
GGCCAAAG
GGCCACAG
GGCCACTG
GGCCATGA
GGCCCCAC
GGCCCCCC
GGCCCGCC
GGCCCTCA
GGCCGAGC
GGCCGCAT
GGCCGTGG
GGCCTACG
GGCCTGGC
GGCCTTGC
GGCGAGAA
GGCGCCAC
GGCTAACC
GGCTACAG
GGCTAGAG
GGCTCCTG
GGCTCTCT
GGCTGACA
GGCTGACC
GGCTGAGG
GGCTGCTC
GGCTGGGC
GGCTGGGT
GGCTTCAG
GGCTTGTG
GGGAAAAC
GGGAACAC
GGGAACAG
GGGAACCC
GGGAACCG
GGGAAGAG
GGGACGAA
GGGATGAG
GGGATGGG
GGGCAACC
GGGCACGC
GGGCCCGG
GGGCCCTC
GGGCCGAA
GGGCCGGC
GGGCCTGT
GGGCGACA
GGGCGATC
GGGCGCCC
GGGCGCGG
GGGCGGAA
GGGCGGCA
GGGCTCAC
GGGCTGTG
GGGGACCC
GGGGAGCA
GGGGCACT
GGGGCAGG
GGGGCCCA
GGGGGAGA
GGGGGCCC
GGGGGGAC
GGGGGGCC
GGGGGGGA
GGGGTTGC
GGGTAAGG
GGGTACTC
GGGTAGGG
GGGTGCCC
GGGTGCTC
GGGTGGCA
GGGTTGGA
GGTACCAA
GGTAGCCC
GGTCAAAC
GGTCACAC
GGTCCGGG
GGTCCTAG
GGTCGGGT
GGTGCAAC
GGTGCACC
GGTGCTAC
GGTGGAGG
GGTGGATC
GGTGGTTC
GGTGTACG
GGTGTCAG
GGTGTCCC
GGTGTTCG
GGTTGGGG
GTACACAC
GTACGTGC
GTAGAACC
GTAGACAC
GTAGCTCC
GTAGCTGC
GTAGCTGG
GTATCGGG
GTCAACGA
GTCAACGG
GTCACACC
GTCACATC
GTCACCAA
GTCACTTC
GTCAGCGC
GTCATCGG
GTCCAATC
GTCCACAT
GTCCAGTG
GTCCATCC
GTCCCAAA
GTCCCACC
GTCCGAGC
GTCCTCCC
GTCCTGGG
GTCGATGC
GTCGGCCC
GTCGGCGG
GTCGGGGC
GTCTACCA
GTCTCTGC
GTGAGAGG
GTGAGGAC
GTGATGGG
GTGCAAAC
GTGCAAGG
GTGCACCC
GTGCCAGC
GTGCCATC
GTGCGGCG
GTGCTCAC
GTGCTCTC
GTGCTGAG
GTGCTTGC
GTGGACGA
GTGGAGGC
GTGGCACG
GTGGGACC
GTGGGAGA
GTGGTGGC
GTGGTTGC
GTGTCAGC
GTGTGAGC
GTGTGCAC
GTTACGGG
GTTCCACC
GTTCCCAA
GTTCGCCC
GTTCGGCC
GTTGAGCC
GTTGCCCA
GTTGCCGA
TAACCCAC
TACACCAC
TACCCAAC
TAGGGAGC
TAGTGGGC
TATAAATA
TATATATA
TATATATC
TATCTATA
TATGTATA
TATTTATA
TCACCACC
TCACCAGG
TCACCGTC
TCACGTCG
TCACTGCC
TCAGCTCC
TCAGGGTC
TCAGGTGC
TCCAAAGC
TCCAAGGG
TCCACATG
TCCACCCC
TCCCAACC
TCCCATCC
TCCCCAAC
TCCCCCCC
TCCCTCCC
TCCCTTGC
TCCCTTTC
TCCGCTTC
TCCGGGGC
TCCGGGTT
TCCTCATC
TCCTTCAC
TCCTTCCC
TCGAAACG
TCGAGCTC
TCGCACAC
TCGCCAGC
TCGCCGCC
TCGCCTAC
TCGCGGGC
TCGCTTCG
TCGGCCAC
TCGGTCTC
TCGTCAGG
TCGTCGTG
TCTCACCC
TCTCCCTC
TCTCGCCC
TCTCGGCC
TCTCTACC
TCTCTCCC
TCTCTCTC
TCTGGTCG
TGAACACC
TGACACGC
TGACCCCG
TGATGCGC
TGCACTGC
TGCAGCCC
TGCAGCTG
TGCAGTGC
TGCCACTG
TGCCTAGC
TGCTCAGC
TGCTGAGC
TGCTTGCC
TGGCACCC
TGGTCCCC
TGTCGGCC
TGTCTCCG
TTCAACGC
TTCCAACC
TTCCCCCC
TTCCTCAC
TTCCTCCT
TTCTCCTC
TTGGGCGG
AAAAACAC
AAAACGAG
AAAACGTC
AAAAGAAA
AAAAGAAT
AAAAGACA
AAAAGAGC
AAAAGAGG
AAAAGCAG
AAACACAA
AAACATGC
AAACCAAA
AAACCACC
AAACCATC
AAACCTCA
AAACGGTC
AAACGTAG
AAACTACG
AAACTCCC
AAACTTCA
AAACTTCC
AAACTTGC
AAAGACAA
AAAGCAAC
AAAGCATA
AAAGCGGG
AAAGGGCC
AAAGGTAG
AAATAGAC
AAATTCAC
AACAAAAG
AACAAACG
AACAAATG
AACAATGA
AACACCAA
AACACGTC
AACAGAAC
AACAGAGC
AACAGAGG
AACAGTAC
AACAGTCC
AACATAGC
AACATTCA
AACCAAGC
AACCATAC
AACCATTG
AACCGGCG
AACGAAGC
AACGAAGG
AACGATCA
AACGGCGG
AACGTAAA
AACTAAGA
AACTATGG
AACTCGCA
AACTCGCC
AACTCTCA
AACTGTCC
AACTTCAA
AACTTGCG
AAGAACAG
AAGAACTG
AAGAAGTG
AAGACACA
AAGAGAAA
AAGAGAGA
AAGAGCAT
AAGAGGAC
AAGATCTC
AAGATTCG
AAGCAATC
AAGCACTC
AAGCCACC
AAGCCTAA
AAGCTTGC
AAGGAATC
AAGGACGC
AAGGAGAG
AAGGCGGC
AAGGGAAC
AAGGGGAA
AAGTAACC
AAGTACAG
AAGTCCAG
AAGTGGTC
AATAACAC
AATAACCG
AATACAGC
AATACATC
AATAGAAA
AATATCAC
AATATCCG
AATCACCT
AATCAGCC
AATCCGGA
AATCGATC
AATGACGG
AATGATGG
AATGGCAC
AATGGCAG
AATGTGCT
AATTAGGC
AATTCACA
AATTGGAG
AATTTCCC
ACAAAAAC
ACAAAGCG
ACAAATCA
ACAACAAC
ACAACAAG
ACAACAGC
ACAACATA
ACAACTCC
ACAACTTC
ACAAGAAG
ACAAGCCC
ACAAGCCG
ACAAGTCG
ACAATACA
ACAATACC
ACAATCAG
ACACAAAA
ACACAAAC
ACACAAAG
ACACAACA
ACACACAC
ACACACGG
ACACACTG
ACACAGCC
ACACATGC
ACACCACC
ACACCCCC
ACACCGTC
ACACGACA
ACACGCGC
ACACTACA
ACACTAGA
ACACTCCA
ACACTTAC
ACACTTGC
ACAGAAGA
ACAGAAGC
ACAGATCG
ACAGGCGA
ACAGGTAC
ACAGTGGT
ACATACAG
ACATACCG
ACATAGCC
ACATCAAT
ACATCGAC
ACATCGCC
ACATGCAA
ACATGCAT
ACATGCTC
ACATGGCC
ACATGTAC
ACATGTGC
ACATTGAG
ACATTTGC
ACCAAAAC
ACCAAACA
ACCAAAGC
ACCAACAC
ACCAACCA
ACCAACGA
ACCACTAC
ACCACTGC
ACCAGACC
ACCAGTAC
ACCATTCC
ACCCAACC
ACCCAACT
ACCCCACC
ACCCCCGC
ACCCGACC
ACCCGCCC
ACCCGTCG
ACCCGTGC
ACCGATCT
ACCGATGA
ACCGATTC
ACCGCCGA
ACCGGACC
ACCGGACG
ACCGGATC
ACCGGCCC
ACCGTACG
ACCTAGTG
ACCTATCC
ACCTCCAT
ACCTCGTG
ACCTGAGG
ACCTGGCA
ACCTGTCC
ACCTGTGT
ACCTTGTC
ACCTTTCG
ACCTTTGC
ACGAAAAG
ACGAACGC
ACGAACTC
ACGACGCG
ACGAGACG
ACGAGAGC
ACGATTCA
ACGCAGGC
ACGCAGTG
ACGCTTGC
ACGGACAG
ACGGTTTC
ACGTACAC
ACGTCCGC
ACGTGCGC
ACGTGGCC
ACTAAAAC
ACTAACCA
ACTAATCA
ACTACAGG
ACTACTAC
ACTAGCCG
ACTAGCTG
ACTAGTGA
ACTATGGC
ACTCCAAC
ACTCCTAC
ACTCCTCC
ACTCGAGC
ACTCTGGG
ACTGAATC
ACTGACCG
ACTGATCG
ACTGATGT
ACTGCAAC
ACTGCACC
ACTGCAGG
ACTGCCGC
ACTGCTCC
ACTGTAAC
ACTGTAAG
ACTGTAGC
ACTTCCAA
ACTTCGCC
ACTTGTTG
ACTTTAGG
ACTTTGGA
AGAAAAAG
AGAAAACG
AGAAAGCC
AGAAAGGA
AGAAGAAA
AGAAGAGG
AGAATGAG
AGACGACC
AGACTTTG
AGAGAGAG
AGAGCAAG
AGAGGCTC
AGAGGTTC
AGATAGAG
AGATCTGA
AGATGACA
AGATGACG
AGATGCAA
AGCAAAGC
AGCAAAGG
AGCAAATG
AGCAAGAC
AGCAATAA
AGCAATAC
AGCAATGC
AGCACCAG
AGCACGCG
AGCACGTC
AGCACTAG
AGCAGCAG
AGCAGGTA
AGCAGTTG
AGCATAGA
AGCATCCT
AGCCACTC
AGCCGATC
AGCCTCTC
AGCGAAGC
AGCGATAA
AGCGGACG
AGCTAGGG
AGCTCACC
AGCTCGCA
AGCTGCGT
AGCTGGAC
AGCTTAGC
AGCTTTCA
AGGAAGAA
AGGAAGCG
AGGAAGTG
AGGAATAG
AGGAATGA
AGGACATA
AGGAGTAC
AGGAGTAG
AGGATAGG
AGGATTAG
AGGATTCA
AGGATTCT
AGGCAGCA
AGGCCCCC
AGGCTAAA
AGGCTGGA
AGGCTTAA
AGGGACCC
AGGGAGCG
AGGGCCTG
AGGGCTTA
AGGGGCAC
AGGGGCGC
AGGGGTAA
AGGGTAGA
AGGGTTAG
AGGGTTCG
AGGGTTTG
AGGTAAGA
AGGTAGAA
AGGTGATG
AGTACGTA
AGTACTAG
AGTACTTG
AGTAGGAA
AGTATCCC
AGTCGTAC
AGTGATGC
AGTGCAGA
AGTGCCTA
AGTGGCAC
AGTGGTAA
AGTTCCAG
AGTTCTGA
AGTTCTTC
AGTTCTTG
AGTTGAGA
AGTTGCAC
AGTTTACG
AGTTTGCT
AGTTTGGA
ATAAACAC
ATAACATC
ATAAGAAA
ATACAAAC
ATACACAA
ATACACAC
ATACTACC
ATACTCGA
ATAGCCTA
ATAGCTAC
ATATGGAG
ATCAAAAG
ATCAAACA
ATCAACAA
ATCAACGC
ATCACACG
ATCACTAA
ATCAGCCG
ATCAGGAG
ATCATCCC
ATCATGGC
ATCCAATC
ATCGAACA
ATCGATCA
ATCGATGC
ATCGTAGC
ATCTAACA
ATCTAGAC
ATCTGATG
ATCTGCAT
ATCTGTAG
ATCTGTGC
ATGACAGG
ATGACGGC
ATGAGATC
ATGAGCCC
ATGATAGG
ATGCAAAG
ATGCAACC
ATGCTCTG
ATGGAGTA
ATGGCAGA
ATGTACGA
ATGTAGGC
ATGTGAAC
ATGTGGAC
ATTATGCC
ATTCCATG
ATTCCGTA
ATTCGGAA
ATTGGCTC
ATTTCTGG
CAAAAAAC
CAAAATGC
CAAAATGG
CAAACGGG
CAAACGTC
CAAAGCAA
CAAAGCCG
CAAAGGAA
CAAAGGGC
CAAAGTAA
CAAATAAC
CAAATAGA
CAAATCGC
CAAATCTC
CAAATGTG
CAACAAAG
CAACAAGC
CAACAGTG
CAACCACG
CAACCCCC
CAACCCCG
CAACCTGA
CAACGAGC
CAACGCCC
CAACTCCA
CAACTTAG
CAAGAAAG
CAAGAAGA
CAAGAATC
CAAGAGGC
CAAGATAC
CAAGCAAC
CAAGCACG
CAAGCCAC
CAAGCCGG
CAAGCGGG
CAAGGACC
CAAGTATG
CAATAGAC
CAATCCTC
CAATCCTG
CAATCGGA
CAATCTCA
CAATGAAC
CAATGGCC
CAATGTGC
CAATTCCC
CAATTGTC
CACAAAAG
CACAAACA
CACAAATC
CACAACAA
CACAAGGG
CACAAGTC
CACACAAC
CACACAAG
CACACACG
CACACATC
CACACTAG
CACAGATA
CACAGCGC
CACATCAC
CACATCGA
CACATCTA
CACATGAC
CACATGTG
CACATTAC
CACCAAGA
CACCAGTA
CACCATCA
CACCATGC
CACCATTG
CACCCACC
CACCGGCC
CACCTGCC
CACCTGGC
CACGAATG
CACGAGAC
CACGAGTC
CACGCGCC
CACGGCCA
CACGGCCG
CACGGGCG
CACGGTGC
CACTAAAA
CACTAAAC
CACTAGAA
CACTATCG
CACTCAAG
CACTCATC
CACTCCCA
CACTGCAC
CACTGCTC
CACTTAGC
CACTTGTC
CAGAAACG
CAGAACAA
CAGAATAC
CAGAATCA
CAGAATGC
CAGACCCC
CAGACGAG
CAGACGGG
CAGAGCAC
CAGAGGCC
CAGCACCG
CAGCACTC
CAGCAGGC
CAGCATAG
CAGCCCAC
CAGCCTGG
CAGCGAAG
CAGCGCAA
CAGCGGAG
CAGCGGCC
CAGCTGAA
CAGGATCC
CAGGCTCC
CAGGGAGA
CAGGGCCG
CAGGGGCC
CAGGTGAG
CAGGTGCC
CAGTACCC
CAGTACTC
CAGTAGTG
CAGTGCAA
CAGTGCTC
CAGTTAAC
CAGTTGAT
CAGTTTAG
CAGTTTGC
CATAAAAG
CATACACG
CATACAGC
CATACATA
CATACTAA
CATAGACG
CATAGGAA
CATAGGGC
CATATCAC
CATATGCC
CATATTCC
CATATTGG
CATCACTA
CATCATAC
CATCATCA
CATCATCG
CATCCACA
CATCCACC
CATCCTGC
CATCGCGC
CATCTAAC
CATCTCCA
CATGAAAG
CATGAGAG
CATGAGCC
CATGATGC
CATGATGG
CATGCAAG
CATGGAAC
CATGGAGC
CATGGCCC
CATGGGAC
CATGGTTC
CATGTAGG
CATGTCTC
CATGTGGC
CATGTGGG
CATTAACA
CATTACGA
CATTCATG
CATTCCAA
CATTGAAC
CATTGGAC
CATTGTTC
CCAAAACA
CCAAAACC
CCAAACAA
CCAAACAC
CCAAACCC
CCAAAGCG
CCAAAGTG
CCAAATGC
CCAACACC
CCAACGAA
CCAACTCC
CCAAGAAC
CCAAGAAG
CCAAGAGG
CCAAGATC
CCAAGCCC
CCAAGCGT
CCAATACC
CCAATATC
CCAATCCA
CCAATCCC
CCAATGTC
CCAATTGC
CCACAACC
CCACAAGC
CCACACCC
CCACACCG
CCACACGG
CCACAGCC
CCACAGTG
CCACCAAA
CCACCAAC
CCACCACA
CCACCACC
CCACCACG
CCACCCAC
CCACCCCA
CCACCCCC
CCACCCCG
CCACCCGC
CCACCCTC
CCACCGCG
CCACCTAG
CCACCTCA
CCACCTCG
CCACGACG
CCACGTAC
CCACGTCC
CCACTAAC
CCACTACG
CCACTCAC
CCACTCAT
CCACTCCC
CCACTCGC
CCAGACCC
CCAGACCG
CCAGACTG
CCAGATAC
CCAGATGG
CCAGCATG
CCAGCCGC
CCAGCGAC
CCAGCGCC
CCAGCTAC
CCAGCTCC
CCAGCTGC
CCAGGAGG
CCAGGCGA
CCAGGGCC
CCAGGGCG
CCAGGGGC
CCAGTACA
CCAGTCCC
CCAGTTCC
CCATACCC
CCATACGC
CCATATGA
CCATCACC
CCATCGAC
CCATCTAT
CCATGATC
CCATGCAC
CCATGCCA
CCATGCGC
CCATGGCG
CCATGTTC
CCATTCCG
CCATTCTA
CCATTGCC
CCATTTCG
CCCAAAAC
CCCAAACA
CCCAACCT
CCCAACTC
CCCAAGTG
CCCAATCA
CCCAATTC
CCCAATTT
CCCACACC
CCCACATG
CCCACGGC
CCCACGTC
CCCACTAC
CCCACTCC
CCCACTGC
CCCAGAGC
CCCAGATC
CCCAGGCC
CCCATCGC
CCCATTAT
CCCCAAAC
CCCCAACT
CCCCACCC
CCCCATAC
CCCCCACA
CCCCCACC
CCCCCCCC
CCCCCGAC
CCCCCGCC
CCCCCGCT
CCCCCTCC
CCCCCTCG
CCCCGACC
CCCCGCCG
CCCCGCGC
CCCCGCGG
CCCCGTGC
CCCCTCCC
CCCCTGTG
CCCCTTCC
CCCGAAAA
CCCGAAAC
CCCGACCC
CCCGACGA
CCCGACGC
CCCGCCCC
CCCGCCTC
CCCGCGCG
CCCGCGTC
CCCGGCCA
CCCGGCCC
CCCGGCCG
CCCGGGTC
CCCGGTGC
CCCGTCCA
CCCGTGTC
CCCGTTCG
CCCTAAGC
CCCTAATC
CCCTACCC
CCCTAGAC
CCCTAGCA
CCCTATGG
CCCTCACC
CCCTCATC
CCCTCCTA
CCCTCGCC
CCCTGACG
CCCTGAGC
CCCTGATC
CCCTGGCC
CCCTGTCC
CCCTTCAA
CCCTTCCC
CCGAAGCA
CCGACACC
CCGACAGC
CCGACTGG
CCGAGCGT
CCGAGGAC
CCGATAAC
CCGATAGG
CCGCACCC
CCGCACGC
CCGCCCAC
CCGCCCGC
CCGCCCTC
CCGCCTAA
CCGCCTCG
CCGCGCCG
CCGCGCGC
CCGCGCGG
CCGCGGCG
CCGCGTCC
CCGCGTCG
CCGCTAGA
CCGCTCGC
CCGGACCA
CCGGAGCG
CCGGATCC
CCGGCACC
CCGGCCGA
CCGGCCTC
CCGGGAGC
CCGGGCAC
CCGGGCCC
CCGGGGGA
CCGGGGTC
CCGGTCGA
CCGGTCGC
CCGGTGCC
CCGGTGTC
CCGTCACA
CCGTCCCA
CCGTCCCC
CCGTCCGG
CCGTCGCC
CCGTCTCC
CCGTGCGC
CCGTGGCC
CCGTTTTG
CCTAAACA
CCTAACCC
CCTACCAC
CCTAGTTC
CCTATCCA
CCTATCCC
CCTATGAC
CCTATGGA
CCTCACAA
CCTCACCG
CCTCATCA
CCTCCAGC
CCTCCCAA
CCTCCCCG
CCTCCCGG
CCTCCCTC
CCTCCGTT
CCTCCTCA
CCTCCTTT
CCTCGTCG
CCTCGTGC
CCTCTATC
CCTCTCCC
CCTCTCGC
CCTCTGCC
CCTCTTCC
CCTGAAAC
CCTGAACC
CCTGAAGC
CCTGACAC
CCTGATGA
CCTGGAGC
CCTGGATG
CCTGGCAG
CCTGGTAC
CCTGTATA
CCTGTCAC
CCTGTCCC
CCTGTCGG
CCTGTGAA
CCTGTTCC
CCTTCACA
CCTTCACC
CCTTCCCC
CCTTCTCC
CCTTGCCC
CCTTGCTC
CCTTTCTC
CCTTTTAG
CCTTTTCA
CCTTTTCC
CGAAAATG
CGAAACGC
CGAACACA
CGAAGGAA
CGAAGTGG
CGAATACG
CGACACGC
CGACATTG
CGACCCTC
CGACCCTG
CGAGAAAG
CGAGAAGA
CGAGAATC
CGAGATCC
CGAGATGA
CGAGCCTC
CGAGGACC
CGAGGATC
CGAGGGGC
CGAGTGAG
CGATCACG
CGATGACG
CGATGGGG
CGCACACT
CGCACGAA
CGCACGCC
CGCCAAAC
CGCCAGCC
CGCCATGA
CGCCCCAC
CGCCCGCA
CGCCGTCC
CGCCGTCG
CGCCTACT
CGCCTTCC
CGCGAAAA
CGCGACGC
CGCGAGAC
CGCGAGCC
CGCGAGCG
CGCGATAG
CGCGCCCC
CGCGCGCC
CGCGCGCG
CGCGCTAC
CGCGCTCA
CGCGGCCC
CGCGGCGG
CGCGGCTG
CGCGTAAC
CGCGTCCA
CGCGTTAA
CGCTAAAA
CGCTAACC
CGCTACGG
CGCTCGCG
CGCTGACC
CGCTGCAC
CGCTGTGC
CGCTTCGT
CGGAAACC
CGGAATAT
CGGAGAGA
CGGATAAG
CGGATCGG
CGGCACGG
CGGCAGGC
CGGCATTG
CGGCCCCG
CGGCGAGT
CGGCTCCC
CGGCTCGG
CGGCTTGA
CGGGAGAA
CGGGCAAA
CGGGCGCG
CGGGGAGA
CGGGGGGA
CGGGGTCG
CGGGTCCG
CGGGTGTG
CGGGTTGA
CGGTAGGC
CGGTATCC
CGGTCACG
CGGTGCAC
CGGTGCCA
CGGTGTGC
CGGTTTTA
CGTAACTC
CGTAATGA
CGTACGTA
CGTCAAGT
CGTCCACC
CGTCCCCC
CGTCCTCC
CGTCGTGT
CGTCTCGC
CGTCTCTC
CGTCTTGC
CGTCTTGG
CGTGAAGG
CGTGAGCA
CGTGAGGA
CGTGATCG
CGTGCCGC
CGTGCGGC
CGTGGCCC
CGTGGGCC
CGTGGGCG
CGTGGTAG
CGTGGTTG
CGTGTCCA
CGTGTTTC
CGTTATGG
CTAAAAAC
CTAAACAC
CTAAACGA
CTAAACTC
CTAAAGCA
CTAAAGTC
CTAAATCC
CTAACCGC
CTAACTAA
CTAACTGC
CTAAGGCC
CTAAGGGC
CTAAGTTC
CTAATAAC
CTAATCAG
CTACACAC
CTACAGCC
CTACATGG
CTACCCAC
CTACGGGA
CTACGGGC
CTAGAAAG
CTAGAGTG
CTAGCAAA
CTAGCTCC
CTAGCTGC
CTAGGTAC
CTAGTACC
CTATAACC
CTATCATC
CTATCTCC
CTATGATC
CTATTCGC
CTATTTCC
CTCAAACA
CTCAAGAA
CTCAGCCC
CTCAGCTC
CTCATAAG
CTCATCAA
CTCATCAC
CTCCAAGC
CTCCCATG
CTCCCCAC
CTCCCCCC
CTCCCGCC
CTCCCTCC
CTCCCTCG
CTCCGCCC
CTCCGGCC
CTCCTACA
CTCCTACC
CTCCTCTC
CTCCTCTG
CTCGATCA
CTCGCGCC
CTCGTGCC
CTCGTTCC
CTCTACGG
CTCTACTG
CTCTATAG
CTCTCATC
CTCTCCAG
CTCTCGAC
CTCTCGCG
CTCTCTAC
CTCTCTAT
CTCTGCAC
CTCTGTCA
CTCTTCCA
CTCTTGGG
CTCTTTCC
CTGAAAGA
CTGAACTC
CTGACAGG
CTGACGGG
CTGATCTC
CTGATGCG
CTGCAACC
CTGCACCC
CTGCACGC
CTGCCACC
CTGCCCGA
CTGCCTCC
CTGCGTGC
CTGCTACA
CTGCTACG
CTGCTCAC
CTGCTCTC
CTGCTGCC
CTGCTTGC
CTGGATCA
CTGGATGC
CTGGATTC
CTGGTGAG
CTGGTTGG
CTGTACAA
CTGTACAC
CTGTACTG
CTGTCACG
CTGTCCCA
CTGTGCTG
CTGTGGTG
CTGTTTGG
CTTAACAC
CTTCAACG
CTTCATCC
CTTCCCGG
CTTCGGAC
CTTCTAAC
CTTCTCCG
CTTCTTGC
CTTCTTTG
CTTGAAAG
CTTGAGGG
CTTGCAAC
CTTGCCCG
CTTGCCTC
CTTGCTAC
CTTGGCTA
CTTGGGTA
CTTGTATC
CTTGTATG
CTTGTTAG
CTTTCACC
CTTTCGTC
CTTTCTCA
GAAAAAAC
GAAAAAAG
GAAAACAC
GAAAACAG
GAAAAGAC
GAAAATCG
GAAACAGC
GAAACAGT
GAAACCCG
GAAAGACT
GAAAGCAA
GAAAGTGC
GAAATCCC
GAAATGCG
GAAATGGC
GAAATTGC
GAACAAGA
GAACATAC
GAACCATG
GAACCCGG
GAACCGGT
GAACTATG
GAACTTCC
GAACTTTG
GAAGAAAC
GAAGCAGC
GAAGGACC
GAATAACA
GAATATGG
GAATCGAG
GAATCGGC
GAATCTTG
GAATGGGC
GAATTGAC
GACAACCC
GACAACGC
GACAAGAC
GACAAGCA
GACACCCA
GACACCCT
GACACCGT
GACACTGG
GACAGACA
GACATACC
GACATATC
GACATCCG
GACATCTG
GACATGAG
GACATGTG
GACCAACG
GACCACCG
GACCCGGC
GACCGTTC
GACCTAAC
GACCTCCC
GACCTTAG
GACCTTTC
GACCTTTG
GACGAACG
GACGATGA
GACGGACG
GACGGGGT
GACGTTGG
GACTAGGA
GACTCTAC
GACTGAAG
GACTGCGA
GACTGGGA
GACTGTCA
GACTTGGC
GAGAAAAA
GAGAAAAG
GAGAACAA
GAGAAGAG
GAGAATGC
GAGACATA
GAGACCAG
GAGAGAAG
GAGAGACA
GAGAGAGA
GAGAGTAA
GAGATAAG
GAGATCAA
GAGATCGG
GAGCAAAC
GAGCAAGC
GAGCAATC
GAGCCAAC
GAGCCACA
GAGCCTAA
GAGCTGAC
GAGCTGGG
GAGCTTAA
GAGCTTGG
GAGGCGTC
GAGGGACG
GAGGTACC
GAGGTGCC
GAGGTTGG
GAGTAACC
GAGTAAGT
GAGTACTC
GAGTAGCC
GAGTAGCG
GAGTCAAG
GAGTGCAA
GATAAAAG
GATAACGC
GATATAGG
GATCAAAC
GATCAAGC
GATCACTC
GATCAGGG
GATCAGTG
GATCCAAC
GATCTACC
GATCTCAA
GATCTCGC
GATCTCTC
GATCTGTA
GATGAATG
GATGAGAA
GATGAGAC
GATGAGCA
GATGATCC
GATGATGC
GATGATGG
GATGGAAA
GATGGATG
GATGGCTA
GATGGCTG
GATGGGCT
GATGTGAC
GATGTGCA
GATTAGAG
GATTAGGA
GATTCTAG
GCAAAAAC
GCAAAAGG
GCAAAGTC
GCAACAAC
GCAACACC
GCAACAGA
GCAACAGT
GCAACCAA
GCAACCAT
GCAACCGA
GCAACTGA
GCAAGAAG
GCAAGAGA
GCAAGAGC
GCAAGCAC
GCAAGCCA
GCAAGGGG
GCAAGTCC
GCAATCAA
GCAATTCA
GCAATTCC
GCACAAAA
GCACAAAC
GCACACCT
GCACACGC
GCACAGCC
GCACAGGA
GCACATCC
GCACCAAC
GCACCATC
GCACCGCA
GCACGAAC
GCACGACT
GCACGGAC
GCACTATC
GCACTCGC
GCACTCGT
GCACTGCT
GCACTGGT
GCACTTAA
GCAGCACG
GCAGCACT
GCAGCCAC
GCAGCGCC
GCAGCTAC
GCAGCTGT
GCAGCTTC
GCAGGAGA
GCAGGGCA
GCAGGGGG
GCAGGTAC
GCAGTATC
GCATAAAC
GCATACAG
GCATCGCC
GCATCTAC
GCATCTGG
GCATGACC
GCATGAGC
GCATGCAA
GCATGCAC
GCATGGGC
GCATTATC
GCATTGCA
GCATTGTG
GCATTTGC
GCCAAAAG
GCCAAACT
GCCAAAGC
GCCAACCC
GCCAACGC
GCCAACTG
GCCAAGGG
GCCAATTC
GCCACCGG
GCCACCTG
GCCAGCAC
GCCAGCCA
GCCAGCCC
GCCAGGAC
GCCATAAG
GCCATCCA
GCCATTCC
GCCATTGA
GCCCAAAC
GCCCAACC
GCCCACAC
GCCCACCC
GCCCATGC
GCCCCACC
GCCCCCCC
GCCCCGCC
GCCCCGGC
GCCCCTGA
GCCCGAAC
GCCCGCCC
GCCCGCCT
GCCCGCGC
GCCCGGCG
GCCCGGGC
GCCCTGCG
GCCCTTGA
GCCGCAGC
GCCGCATC
GCCGCCTC
GCCGCGCC
GCCGGCAC
GCCGGTGG
GCCGTCGC
GCCGTGCC
GCCTAACC
GCCTACTA
GCCTAGGC
GCCTCCTT
GCCTGATC
GCCTGCAA
GCCTGCCC
GCCTGGCC
GCCTGTAC
GCCTGTCC
GCCTTCAG
GCCTTCTG
GCCTTGTC
GCGAAAAG
GCGAACCG
GCGACATG
GCGACCAA
GCGACGAC
GCGACGGC
GCGACGTC
GCGACTTG
GCGAGATG
GCGAGCAC
GCGAGGGC
GCGATGAG
GCGCAAAC
GCGCAACG
GCGCAATC
GCGCACCC
GCGCACGC
GCGCAGCC
GCGCAGGG
GCGCATCC
GCGCCACC
GCGCCCCA
GCGCCCCC
GCGCCCCT
GCGCCGCC
GCGCCGGC
GCGCGACA
GCGCGCAC
GCGCGCGC
GCGCGCGG
GCGCGGCC
GCGCGGCG
GCGCGGGG
GCGCGTGC
GCGCTCTC
GCGGAATT
GCGGAGGC
GCGGCCAC
GCGGCCCA
GCGGCGCG
GCGGCGGG
GCGGCGTG
GCGGCTCC
GCGGGCAC
GCGGGCCC
GCGGTAGG
GCGTACGG
GCGTATGA
GCGTCCAC
GCGTCCCG
GCGTCGCG
GCGTCGGC
GCGTCTAC
GCGTGAAA
GCGTGAGC
GCGTGCAC
GCGTGGAG
GCGTGTGG
GCGTTGGG
GCTAAAAC
GCTAAACA
GCTAACCC
GCTAGAAC
GCTAGCCC
GCTAGCCG
GCTAGCTA
GCTAGGTC
GCTAGTGC
GCTATCAC
GCTATCAG
GCTATGCC
GCTATGTA
GCTCAAAC
GCTCAGCT
GCTCAGGG
GCTCATAG
GCTCATCC
GCTCCAAG
GCTCCCCC
GCTCGACC
GCTCGAGC
GCTCGCCC
GCTCGCGC
GCTCGCTC
GCTCGGCC
GCTCGTAG
GCTCGTCG
GCTCTCCC
GCTCTCGA
GCTCTCTC
GCTCTGTG
GCTGAAAC
GCTGACAA
GCTGACAC
GCTGACAT
GCTGAGAA
GCTGAGCT
GCTGCAAC
GCTGCACT
GCTGCAGC
GCTGCCAC
GCTGCCGC
GCTGCCGG
GCTGCCTG
GCTGCTGC
GCTGCTTC
GCTGGAAC
GCTGGCAT
GCTGGGCC
GCTGGGCG
GCTGGTCC
GCTGTCAC
GCTGTGCA
GCTTACTA
GCTTATGC
GCTTCCGA
GCTTCGCA
GCTTCGCC
GCTTCTTC
GCTTGCTC
GCTTGCTG
GCTTGTGG
GCTTTCAC
GCTTTGTG
GCTTTTCC
GCTTTTTC
GGAACACC
GGAACTGG
GGAAGAGG
GGAAGGAG
GGAATAGA
GGAATCTG
GGACAACA
GGACAACC
GGACAACG
GGACAATA
GGACACAT
GGACAGGT
GGACATGA
GGACCTCT
GGACGACG
GGACGGAC
GGACGGCC
GGACTCAC
GGACTTTA
GGAGAAAA
GGAGAAGC
GGAGAATC
GGAGACAC
GGAGACAG
GGAGACGA
GGAGACGC
GGAGAGGG
GGAGATTG
GGAGCCAA
GGAGCCCA
GGAGCTCC
GGAGCTTG
GGAGGGAA
GGAGGTGG
GGAGTAGG
GGAGTCCG
GGATAGGA
GGATCACA
GGATCCAA
GGATCCAC
GGATCCGC
GGATCTAC
GGATCTAG
GGATCTCT
GGATGAGG
GGATGGGG
GGCAAAAC
GGCACGGT
GGCACTGC
GGCAGCAC
GGCAGCCA
GGCAGCCT
GGCAGCTT
GGCAGGGA
GGCATCGT
GGCATGCC
GGCATGCG
GGCATGGG
GGCATGTG
GGCCAAAG
GGCCACAG
GGCCACTG
GGCCATGA
GGCCCCAC
GGCCCCCC
GGCCCGCC
GGCCCTCA
GGCCGCAT
GGCCGTGG
GGCCTACG
GGCCTGGC
GGCCTTGC
GGCGAGAA
GGCGCCAC
GGCGTCCC
GGCTAACC
GGCTAATG
GGCTACAG
GGCTAGAG
GGCTCCTG
GGCTCTCT
GGCTGAAA
GGCTGACC
GGCTGAGG
GGCTGCTC
GGCTGGGT
GGCTTCAG
GGGAAATA
GGGAACAC
GGGAACAG
GGGAACCC
GGGAACCG
GGGAAGAG
GGGAATAG
GGGAATCT
GGGACGAA
GGGAGAAG
GGGATAAG
GGGATGAG
GGGCAACC
GGGCACGC
GGGCCCGG
GGGCCCTC
GGGCCGAA
GGGCCGGC
GGGCCTGT
GGGCGACA
GGGCGATC
GGGCGCCC
GGGCGCGG
GGGCGGAA
GGGCGGCA
GGGCTCAC
GGGCTGTG
GGGGACCC
GGGGAGAC
GGGGAGCA
GGGGCAGG
GGGGCCCA
GGGGCCCC
GGGGGCCC
GGGGGGCC
GGGGGGGA
GGGGTTGC
GGGTAAGG
GGGTACTC
GGGTAGGG
GGGTAGTG
GGGTCTCA
GGGTGCCC
GGGTGCTC
GGGTGGCA
GGGTGGCG
GGGTTGGA
GGTACATA
GGTACCAA
GGTAGCCC
GGTAGTCA
GGTCAAAC
GGTCACAC
GGTCATCA
GGTCCGGG
GGTCCTAG
GGTCGGGT
GGTGCAAC
GGTGCACC
GGTGCTAC
GGTGGAGG
GGTGGATC
GGTGGTTC
GGTGTACG
GGTGTCAG
GGTGTCCC
GGTGTTAA
GGTGTTCG
GGTTACAC
GGTTGGGG
GTAAAGTG
GTAACCAA
GTAACTCG
GTAAGCAG
GTACAAAA
GTACAAGG
GTACACAC
GTACACTG
GTACGTAC
GTACGTGC
GTAGAACC
GTAGACAA
GTAGACAC
GTAGACTC
GTAGCTCC
GTAGCTGC
GTAGCTGG
GTAGGGTT
GTAGGTTG
GTAGTACA
GTATAACC
GTATCACA
GTATCGGG
GTATCTCC
GTATCTGA
GTATGACA
GTATGACG
GTATGATC
GTATTAGC
GTATTGGA
GTCAACGA
GTCAACGG
GTCAATTC
GTCACACC
GTCACATC
GTCACCAA
GTCACTTC
GTCAGATG
GTCAGTAG
GTCATAAG
GTCATCGG
GTCATGTC
GTCATTGG
GTCCAATC
GTCCAATG
GTCCACAT
GTCCAGTG
GTCCATCC
GTCCCAAA
GTCCCACC
GTCCTGGG
GTCGATGC
GTCGGCCC
GTCGGCGG
GTCGGGGC
GTCGTCAA
GTCTACCA
GTCTAGAC
GTCTAGTA
GTCTCTGC
GTCTGACA
GTCTGCCA
GTCTGCTA
GTGACATG
GTGAGAGG
GTGAGGAC
GTGAGTAA
GTGATCTA
GTGATGGG
GTGCAAAC
GTGCAAGG
GTGCACCC
GTGCACGT
GTGCATGA
GTGCCAGC
GTGCCATC
GTGCGTAA
GTGCTCAC
GTGCTCTC
GTGCTGAG
GTGCTTGC
GTGGACGA
GTGGAGGC
GTGGATTG
GTGGCAAA
GTGGCACG
GTGGGACC
GTGGGAGA
GTGGTGGC
GTGGTTAC
GTGGTTGC
GTGTAACA
GTGTCAGC
GTGTCTAG
GTGTGAGC
GTGTGTGT
GTGTTAAC
GTTACACG
GTTACATC
GTTACGGG
GTTAGAAC
GTTAGGAA
GTTCCACC
GTTCCATT
GTTCCCAA
GTTCGCCC
GTTCGGCC
GTTCTACG
GTTCTGAA
GTTGAGCC
GTTGAGTC
GTTGCCAA
GTTGCCCA
GTTGCCGA
GTTTCAAC
GTTTGAGC
GTTTGGTG
GTTTGTAC
TAACCCAC
TAACTGTG
TAAGCAAC
TAAGCTGT
TAAGTCTC
TAATCAAC
TACAAAAG
TACACATA
TACACCAC
TACCACAA
TACCTCTG
TACGTCAA
TACTAACC
TACTAGCA
TACTCAAC
TACTCTGA
TACTTGCA
TAGAGAGC
TAGATAGC
TAGATCTG
TAGCTAGC
TAGGACTT
TAGGGAGC
TAGTAGAC
TAGTAGAG
TAGTGGGC
TAGTTCAG
TATAGCTG
TATCCGTT
TATCGCCC
TATGAGAG
TATGGACC
TATTCCGA
TCAAATCG
TCAACATC
TCAACTTG
TCAATCTG
TCACATAC
TCACATGC
TCACATGG
TCACCAGG
TCACCGTC
TCACGTCG
TCACTGCC
TCAGGTGC
TCAGTAAG
TCATAGGA
TCATCGTC
TCATTGCA
TCATTGGA
TCCAAAAC
TCCAAAGC
TCCAAGGG
TCCACATG
TCCATTGA
TCCATTTG
TCCCACCG
TCCCATCC
TCCCCCCC
TCCCGTGG
TCCCTCCC
TCCCTTTC
TCCGAAAA
TCCGCTTC
TCCGGGGC
TCCTAAAA
TCCTATCA
TCCTCATC
TCCTTCAC
TCCTTCCC
TCGACTAA
TCGAGAAT
TCGAGCTC
TCGATAGC
TCGATGTA
TCGCCAGC
TCGCGGGC
TCGCTTGA
TCGGCCAC
TCGGTCTC
TCGTATCG
TCGTCAGG
TCGTCTTC
TCGTGTAG
TCTAACTG
TCTAATGG
TCTCACCC
TCTCAGAA
TCTCATTC
TCTCCAAC
TCTCCCTC
TCTCGCCC
TCTCGGCC
TCTCTACC
TCTCTCAA
TCTCTCCC
TCTCTCTC
TCTGAATC
TCTGATGC
TCTGGTCG
TCTTGGTG
TCTTTCAG
TGAACACC
TGAACTGC
TGAATCTC
TGACAATG
TGACACGC
TGACCAAT
TGACCCCG
TGACTTTG
TGAGAGGG
TGAGCTTG
TGATACGG
TGATAGAG
TGATGCGC
TGATGTTC
TGCAACAG
TGCACTAT
TGCAGCCC
TGCAGTCA
TGCAGTGC
TGCAGTTT
TGCATCAT
TGCATGCC
TGCCACTG
TGCCCTTT
TGCGTTTG
TGCTACAG
TGCTTGCC
TGGAATAC
TGGAATTC
TGGAGATC
TGGAGTAA
TGGAGTAG
TGGCACCC
TGGCATGA
TGGGCGGC
TGGGGCAC
TGGTAACA
TGGTAGTG
TGGTGAGT
TGGTTAGC
TGGTTGTC
TGTAGACA
TGTATTGC
TGTCATAC
TGTCCAGA
TGTCGGCC
TGTCTCCG
TGTCTCTG
TGTGATAG
TGTGTGTC
TGTGTGTG
TGTTCATC
TGTTCGAT
TTAACTAC
TTAGACAG
TTAGCTTC
TTCAACGC
TTCACAGG
TTCCAACC
TTCCAAGA
TTCCCATC
TTCCCCCC
TTCCTATC
TTCCTCAC
TTCCTGAA
TTCTACAA
TTCTCCTC
TTCTTCCC
TTGACACT
TTGACTTG
TTGCATCA
TTGCCATG
TTGCTTGC
TTGGAGTG
TTGTGAAG
TTGTTAGC
TTTCAACA
TTTCACTG
TTTCCAGC
TTTCCGGG
TTTCCTTG
