# Supplementary material for: Development of a novel data mining tool to find cis-elements in rice gene promoter regions
Source: BMC Plant Biol. 2008 Feb 27;8:20. doi: 10.1186/1471-2229-8-20 (PMC2270273; doi:10.1186/1471-2229-8-20)
Supplement: Additional file 4 — Result of association rule analysis of cis-element candidates listed by MEME. 1st column: examined sequence. 2nd column: number of TUs possessing the designated motif within 28 TUs of the target gene list. 3rd column: number of TU possessing the designated motif within 22 943 TUs stored in KOME database. 4th column: lift value. [file 1471-2229-8-20-S4.csv]

AAAAAA	19	17028	0.914
AAAAAAAA	9	9531	0.774
AAAAAACC	1	1802	0.455
AAAAAC	21	12733	1.351
AAAAACAC	2	1462	1.121
AAAAAG	18	13395	1.101
AAAAAGCA	1	927	0.884
AAAACAC	5	3116	1.315
AAAACCA	7	4289	1.337
AAAACGAG	2	798	2.054
AAAACGTC	1	358	2.289
AAAAGA	21	12503	1.376
AAAAGAA	18	7522	1.961
AAAAGAAA	12	4592	2.141
AAAAGAAT	3	1534	1.602
AAAAGAC	6	1960	2.508
AAAAGACA	3	862	2.852
AAAAGAGC	2	484	3.386
AAAAGAGG	1	764	1.073
AAAAGC	7	6748	0.85
AAAAGCAG	1	523	1.567
AAAAGGAA	1	1839	0.446
AAAAGGC	3	1903	1.292
AAAATC	11	11547	0.781
AAACAC	16	7873	1.665
AAACACAA	5	1217	3.366
AAACAGC	1	1509	0.543
AAACATGC	1	769	1.066
AAACCAA	7	3835	1.496
AAACCAAA	4	1832	1.789
AAACCACC	4	858	3.82
AAACCATC	1	642	1.276
AAACCG	4	5399	0.607
AAACCTCA	2	428	3.829
AAACGGTC	1	248	3.304
AAACGTAG	1	383	2.139
AAACTACG	2	288	5.69
AAACTCCC	1	397	2.064
AAACTCG	2	1149	1.426
AAACTTCA	1	679	1.207
AAACTTCC	3	617	3.984
AAACTTGC	3	707	3.477
AAAGAC	10	4380	1.871
AAAGACA	5	1859	2.204
AAAGACAA	3	795	3.092
AAAGCAAC	2	683	2.399
AAAGCAGC	1	506	1.619
AAAGCATA	1	508	1.613
AAAGCGGG	1	139	5.895
AAAGGAA	4	3512	0.933
AAAGGAG	6	2423	2.029
AAAGGC	6	4227	1.163
AAAGGGCC	1	217	3.776
AAAGGGG	2	1467	1.117
AAAGGTAG	1	353	2.321
AAAGTGC	2	1044	1.57
AAATAGAC	1	667	1.228
AAATCC	8	7559	0.867
AAATGCC	2	1338	1.225
AAATTCAC	1	662	1.238
AACAAAAG	3	1160	2.119
AACAAAC	5	3300	1.242
AACAAACG	2	436	3.759
AACAAACT	1	1036	0.791
AACAAATG	3	798	3.08
AACAAC	12	6820	1.442
AACAAG	10	6441	1.272
AACAATGA	1	659	1.243
AACACAA	9	2927	2.519
AACACAG	3	1760	1.397
AACACC	10	4929	1.662
AACACCAA	4	699	4.689
AACACGTC	2	217	7.552
AACAGAAC	1	379	2.162
AACAGAGC	1	346	2.368
AACAGAGG	1	481	1.704
AACAGC	5	4144	0.989
AACAGTAC	2	389	4.213
AACAGTCC	1	214	3.829
AACAGTG	4	1341	2.444
AACATAGC	3	316	7.779
AACATC	7	5518	1.039
AACATCA	2	2221	0.738
AACATGC	3	1785	1.377
AACATTCA	1	492	1.665
AACCAA	11	8395	1.074
AACCAAGC	1	412	1.989
AACCAC	8	5710	1.148
AACCACC	6	1975	2.489
AACCAG	4	4261	0.769
AACCATAC	3	410	5.996
AACCATC	1	1702	0.481
AACCATGC	1	456	1.797
AACCATTG	2	388	4.224
AACCCAC	3	1479	1.662
AACCCC	5	4202	0.975
AACCCCC	2	1255	1.306
AACCCG	7	2460	2.332
AACCGA	7	3915	1.465
AACCGC	4	3436	0.954
AACCGGCG	2	194	8.447
AACCTC	5	4052	1.011
AACCTG	4	3727	0.879
AACCTTC	1	1176	0.697
AACGAAGC	1	309	2.652
AACGAAGG	2	294	5.574
AACGAC	2	2959	0.554
AACGAG	4	3691	0.888
AACGAGC	1	869	0.943
AACGATCA	1	255	3.213
AACGCC	2	2539	0.645
AACGGC	4	3548	0.924
AACGGCGG	1	263	3.116
AACGGTC	2	909	1.803
AACGTAAA	2	268	6.115
AACTAAGA	1	337	2.431
AACTAC	6	5069	0.97
AACTACG	3	686	3.583
AACTATGG	2	284	5.77
AACTCC	6	4566	1.077
AACTCCC	2	1129	1.452
AACTCG	5	3301	1.241
AACTCGC	2	766	2.139
AACTCGCA	1	237	3.457
AACTCGCC	1	223	3.674
AACTCTCA	1	402	2.038
AACTCTG	2	1109	1.478
AACTGC	6	4137	1.188
AACTGCG	1	568	1.443
AACTGG	2	3446	0.476
AACTGTCC	1	184	4.453
AACTGTG	2	1135	1.444
AACTTCAA	3	757	3.247
AACTTCC	5	1348	3.039
AACTTGCG	1	154	5.321
AAGAAC	7	5555	1.033
AAGAACA	3	2650	0.928
AAGAACAG	2	553	2.963
AAGAACTG	1	324	2.529
AAGAAGTG	2	341	4.806
AAGACACA	1	367	2.233
AAGACAG	2	968	1.693
AAGACC	3	2922	0.841
AAGAGAAA	3	1678	1.465
AAGAGAGA	4	1803	1.818
AAGAGC	5	4055	1.01
AAGAGCA	4	1816	1.805
AAGAGCAT	1	388	2.112
AAGAGGAC	2	309	5.304
AAGATCTC	1	301	2.722
AAGATTCG	2	598	2.74
AAGCAAC	5	1933	2.119
AAGCAATC	1	364	2.251
AAGCAC	8	4227	1.551
AAGCACTC	2	220	7.449
AAGCAG	10	4879	1.679
AAGCAGC	7	1711	3.352
AAGCAGG	2	1008	1.626
AAGCATGC	1	454	1.805
AAGCCA	9	5040	1.463
AAGCCAA	6	2069	2.376
AAGCCACC	2	297	5.518
AAGCCC	3	3952	0.622
AAGCCG	4	3017	1.086
AAGCCTA	1	1369	0.599
AAGCCTAA	1	749	1.094
AAGCGC	2	2224	0.737
AAGCGCG	1	575	1.425
AAGCTTGC	1	282	2.906
AAGGAATC	2	323	5.074
AAGGAC	6	3198	1.537
AAGGACA	2	1203	1.362
AAGGACC	2	728	2.251
AAGGACGC	1	146	5.612
AAGGAG	7	5935	0.966
AAGGAGA	4	2411	1.359
AAGGAGAG	1	803	1.02
AAGGAGC	1	1056	0.776
AAGGCAA	2	1536	1.067
AAGGCC	4	3858	0.85
AAGGCGGC	1	360	2.276
AAGGGAAC	2	242	6.772
AAGGGC	3	2941	0.836
AAGGGCC	1	715	1.146
AAGGGGAA	1	635	1.29
AAGGTCC	1	627	1.307
AAGTAACC	2	176	9.311
AAGTACAG	1	309	2.652
AAGTACC	2	796	2.059
AAGTAGG	2	1017	1.611
AAGTCAC	1	1176	0.697
AAGTCAG	1	927	0.884
AAGTCCAG	1	211	3.883
AAGTCTC	1	810	1.012
AAGTGC	3	3361	0.731
AAGTGGTC	2	237	6.915
AATAACAC	1	410	1.999
AATAACC	4	1258	2.605
AATAACCG	1	202	4.056
AATACAGC	1	247	3.317
AATACATC	1	388	2.112
AATAGAA	7	2580	2.223
AATAGAAA	3	1235	1.99
AATATATA	6	2587	1.9
AATATCAC	1	502	1.632
AATATCCG	1	245	3.344
AATCAAC	3	2187	1.124
AATCACCT	1	398	2.059
AATCAGCC	2	314	5.219
AATCCC	5	4706	0.871
AATCCGGA	1	214	3.829
AATCGATC	1	478	1.714
AATGACGG	2	292	5.612
AATGATGG	2	457	3.586
AATGCAC	2	1341	1.222
AATGCC	4	3614	0.907
AATGCTG	4	1180	2.778
AATGGCAC	1	344	2.382
AATGGCAG	1	335	2.446
AATGTGC	3	1177	2.089
AATGTGCT	1	357	2.295
AATTAGGC	3	976	2.519
AATTCACA	1	612	1.339
AATTCGG	1	907	0.903
AATTGGAG	2	579	2.83
AATTTCCC	3	548	4.486
ACAAAAAC	4	1117	2.934
ACAAAAG	6	2727	1.803
ACAAACC	1	1862	0.44
ACAAAGC	4	1456	2.251
ACAAAGCG	1	179	4.578
ACAAAGG	2	1313	1.248
ACAAATCA	2	934	1.755
ACAACAAC	2	670	2.446
ACAACAAG	3	476	5.164
ACAACAG	2	1289	1.271
ACAACAGC	1	357	2.295
ACAACATA	1	641	1.278
ACAACC	11	4607	1.956
ACAACCC	5	1157	3.541
ACAACGC	1	720	1.138
ACAACTCC	1	405	2.023
ACAACTTC	2	452	3.626
ACAAGAAG	1	580	1.413
ACAAGCCC	1	292	2.806
ACAAGCCG	1	194	4.224
ACAAGCG	2	661	2.479
ACAAGG	4	4065	0.806
ACAAGTCG	1	173	4.736
ACAATAC	2	1393	1.176
ACAATACA	1	553	1.482
ACAATACC	1	255	3.213
ACAATCAG	2	244	6.716
ACACAA	14	7108	1.614
ACACAAA	7	3109	1.845
ACACAAAA	3	1207	2.037
ACACAAAC	2	856	1.914
ACACAAAG	1	406	2.018
ACACAAC	3	1892	1.299
ACACAACA	3	686	3.583
ACACAAT	7	1735	3.306
ACACAC	10	6056	1.353
ACACACA	5	2926	1.4
ACACACAC	3	1163	2.114
ACACACGG	3	230	10.69
ACACACTG	1	413	1.984
ACACAG	6	4458	1.103
ACACAGCC	1	740	1.107
ACACATA	5	2553	1.605
ACACATC	3	1680	1.463
ACACATGC	3	658	3.736
ACACCA	11	5619	1.604
ACACCAA	5	1923	2.131
ACACCAC	3	1840	1.336
ACACCACC	1	733	1.118
ACACCC	8	3859	1.699
ACACCCCC	3	420	5.853
ACACCG	3	3452	0.712
ACACCGTC	1	258	3.176
ACACCT	5	3890	1.053
ACACCTG	3	912	2.695
ACACGACA	1	306	2.678
ACACGC	7	3817	1.503
ACACGCGC	3	341	7.209
ACACGGG	2	626	2.618
ACACGTC	2	967	1.695
ACACGTG	2	1412	1.161
ACACTAA	4	1538	2.131
ACACTAC	1	1179	0.695
ACACTACA	1	402	2.038
ACACTAG	4	1068	3.069
ACACTAGA	2	257	6.377
ACACTC	4	3192	1.027
ACACTCC	1	993	0.825
ACACTCCA	1	334	2.453
ACACTGG	1	710	1.154
ACACTTAC	1	203	4.036
ACACTTG	3	1175	2.092
ACACTTGC	2	304	5.391
ACAGAAC	2	972	1.686
ACAGAAGA	1	469	1.747
ACAGAAGC	1	282	2.906
ACAGACG	1	527	1.555
ACAGAGC	1	860	0.953
ACAGAGG	3	1228	2.002
ACAGAGGA	1	436	1.879
ACAGATCG	1	199	4.118
ACAGCAC	3	1047	2.348
ACAGCC	6	3997	1.23
ACAGCGC	3	630	3.902
ACAGCT	4	3869	0.847
ACAGCTA	1	1159	0.707
ACAGGA	4	3529	0.929
ACAGGCG	1	496	1.652
ACAGGCGA	1	134	6.115
ACAGGTAC	1	186	4.405
ACAGTAC	4	1377	2.38
ACAGTCC	1	641	1.278
ACAGTGAC	1	357	2.295
ACAGTGC	1	1062	0.772
ACAGTGCA	1	451	1.817
ACAGTGGT	1	231	3.547
ACATACAG	1	288	2.845
ACATACCG	1	162	5.058
ACATAGC	4	856	3.829
ACATAGCC	2	252	6.503
ACATAGG	1	1069	0.767
ACATCAA	4	2593	1.264
ACATCAAT	2	703	2.331
ACATCGAC	1	234	3.502
ACATCGCC	1	277	2.958
ACATGCA	6	2695	1.824
ACATGCAA	1	803	1.02
ACATGCAT	3	1144	2.149
ACATGCC	4	1403	2.336
ACATGCTC	1	346	2.368
ACATGGC	4	1444	2.27
ACATGGCC	2	384	4.268
ACATGGG	2	1257	1.304
ACATGGT	2	1435	1.142
ACATGTAC	1	592	1.384
ACATGTC	1	1984	0.413
ACATGTG	7	3009	1.906
ACATGTGC	2	541	3.029
ACATTGAG	2	297	5.518
ACATTTGC	1	586	1.398
ACCAAA	15	9380	1.31
ACCAAAAC	5	967	4.237
ACCAAAC	4	2951	1.111
ACCAAACA	4	1210	2.709
ACCAAAG	4	1713	1.913
ACCAAAGC	2	444	3.691
ACCAAC	13	5786	1.841
ACCAACA	4	1905	1.721
ACCAACAC	2	497	3.297
ACCAACC	4	2111	1.553
ACCAACCA	2	875	1.873
ACCAACCC	1	528	1.552
ACCAACGA	1	268	3.057
ACCAAGC	1	1092	0.75
ACCACAA	5	1784	2.297
ACCACC	12	6327	1.554
ACCACCCC	1	562	1.458
ACCACCTC	5	754	5.434
ACCACTAC	1	396	2.069
ACCACTGC	2	347	4.723
ACCAGA	6	3644	1.349
ACCAGAC	2	688	2.382
ACCAGACC	2	203	8.073
ACCAGC	5	3992	1.026
ACCAGCA	2	1316	1.245
ACCAGTAC	1	261	3.139
ACCATC	5	5277	0.776
ACCATG	7	4996	1.148
ACCATGC	3	1370	1.794
ACCATGT	3	1536	1.6
ACCATTCC	1	318	2.577
ACCATTG	3	1332	1.845
ACCCAA	9	5470	1.348
ACCCAAC	4	1688	1.942
ACCCAACC	3	659	3.73
ACCCAACT	1	410	1.999
ACCCAAG	2	947	1.731
ACCCAC	7	4866	1.179
ACCCACC	4	1850	1.772
ACCCAG	2	2681	0.611
ACCCAT	3	4304	0.571
ACCCCA	8	4060	1.615
ACCCCAA	3	1364	1.802
ACCCCAC	2	1486	1.103
ACCCCACC	2	699	2.344
ACCCCC	10	4039	2.029
ACCCCCA	4	1390	2.358
ACCCCCGC	2	297	5.518
ACCCCG	9	2386	3.091
ACCCGA	4	2261	1.45
ACCCGACC	2	223	7.349
ACCCGACG	1	165	4.966
ACCCGC	5	2639	1.552
ACCCGCCC	1	260	3.152
ACCCGT	5	2414	1.697
ACCCGTCG	1	215	3.811
ACCCGTGC	1	192	4.268
ACCCTAA	1	1347	0.608
ACCCTCG	2	658	2.491
ACCCTG	5	2748	1.491
ACCGAA	3	3585	0.686
ACCGAC	3	2987	0.823
ACCGACAG	1	170	4.82
ACCGATCT	1	200	4.097
ACCGATGA	2	272	6.025
ACCGATTC	1	200	4.097
ACCGCC	2	4030	0.407
ACCGCCGA	1	307	2.669
ACCGCTC	1	875	0.936
ACCGGA	5	3014	1.359
ACCGGACC	2	161	10.18
ACCGGACG	1	163	5.027
ACCGGATC	1	206	3.978
ACCGGC	7	3391	1.691
ACCGGCCC	1	295	2.778
ACCGGCG	2	1074	1.526
ACCGTACG	1	185	4.429
ACCGTC	6	3170	1.551
ACCTAGTG	1	145	5.651
ACCTATCC	2	220	7.449
ACCTCACA	1	289	2.835
ACCTCCAT	1	460	1.781
ACCTCCC	2	1448	1.132
ACCTCCCA	2	343	4.778
ACCTCG	3	3113	0.79
ACCTCGTG	2	172	9.528
ACCTCT	5	4241	0.966
ACCTCTG	2	850	1.928
ACCTCTTC	1	402	2.038
ACCTGAGG	1	150	5.463
ACCTGAT	2	1040	1.576
ACCTGG	4	2619	1.251
ACCTGGC	3	694	3.542
ACCTGGCA	1	192	4.268
ACCTGGG	1	535	1.532
ACCTGTCC	1	206	3.978
ACCTGTGT	1	183	4.478
ACCTTAG	1	706	1.161
ACCTTGTC	1	272	3.012
ACCTTTCG	1	135	6.07
ACCTTTGC	2	250	6.555
ACGAAAAG	2	423	3.874
ACGAAC	5	3428	1.195
ACGAACGC	1	210	3.902
ACGAACTC	1	217	3.776
ACGAAGC	1	887	0.924
ACGAAGG	2	909	1.803
ACGAAGGA	2	278	5.895
ACGACAC	3	898	2.737
ACGACC	3	2472	0.994
ACGACCC	2	591	2.773
ACGACGC	2	1119	1.465
ACGACGCG	1	350	2.341
ACGAGA	5	4033	1.016
ACGAGAC	2	998	1.642
ACGAGACG	1	421	1.946
ACGAGAGC	2	237	6.915
ACGAGC	3	3266	0.753
ACGAGCC	1	881	0.93
ACGAGG	3	3706	0.663
ACGAGGA	2	1382	1.186
ACGATCA	1	819	1
ACGATTCA	1	234	3.502
ACGCAC	4	3305	0.992
ACGCAG	3	2493	0.986
ACGCAGGC	1	164	4.996
ACGCAGTG	1	146	5.612
ACGCCA	3	3542	0.694
ACGCCAC	1	1332	0.615
ACGCCC	4	2438	1.344
ACGCCCA	2	803	2.041
ACGCCT	2	2221	0.738
ACGCGC	6	3415	1.44
ACGCTG	7	2528	2.269
ACGCTGCC	1	205	3.997
ACGCTTGC	1	147	5.574
ACGGAC	5	2638	1.553
ACGGACAG	2	218	7.517
ACGGAGGG	1	1267	0.647
ACGGATC	2	657	2.494
ACGGCC	4	3956	0.829
ACGGCGG	1	1498	0.547
ACGGGC	4	2540	1.29
ACGGGG	4	2123	1.544
ACGGGTG	1	640	1.28
ACGGTC	3	2514	0.978
ACGGTGC	2	795	2.061
ACGGTGCC	1	186	4.405
ACGGTTTC	2	247	6.635
ACGTACA	3	1030	2.387
ACGTACAC	2	297	5.518
ACGTAGG	2	789	2.077
ACGTCAA	3	1062	2.315
ACGTCCGC	2	141	11.62
ACGTCG	2	2991	0.548
ACGTCTC	3	744	3.304
ACGTCTG	2	408	4.017
ACGTGA	4	3327	0.985
ACGTGCA	1	1141	0.718
ACGTGCGC	2	258	6.352
ACGTGGCC	2	358	4.578
ACGTTC	2	1872	0.875
ACGTTTC	1	808	1.014
ACTAAAAC	1	648	1.264
ACTAACCA	1	372	2.203
ACTAATCA	1	647	1.266
ACTACAGG	1	197	4.159
ACTACC	3	3758	0.654
ACTACGGG	2	90	18.21
ACTACTAC	3	1026	2.396
ACTACTC	1	1778	0.461
ACTACTG	1	1227	0.668
ACTAGC	3	3829	0.642
ACTAGCA	2	1455	1.126
ACTAGCCG	1	171	4.792
ACTAGCTG	1	282	2.906
ACTAGG	5	2849	1.438
ACTAGTGA	1	295	2.778
ACTATGGC	1	175	4.682
ACTCAAC	2	1246	1.315
ACTCAC	5	3739	1.096
ACTCACA	3	1302	1.888
ACTCAG	3	2582	0.952
ACTCATC	2	1355	1.209
ACTCCAAC	1	455	1.801
ACTCCC	6	5216	0.943
ACTCCTAC	3	586	4.195
ACTCCTCC	1	694	1.181
ACTCGAGC	1	197	4.159
ACTCGC	5	2606	1.572
ACTCGCC	2	793	2.067
ACTCTC	3	4268	0.576
ACTCTGGG	1	92	8.906
ACTCTTCC	1	276	2.969
ACTGAAC	1	1127	0.727
ACTGAATC	1	275	2.98
ACTGACCG	1	147	5.574
ACTGAG	3	2606	0.943
ACTGAGC	1	613	1.337
ACTGATCG	1	211	3.883
ACTGATGT	1	260	3.152
ACTGCAAC	1	401	2.043
ACTGCAC	3	1206	2.038
ACTGCACC	1	279	2.937
ACTGCAGG	1	225	3.642
ACTGCCGC	1	252	3.252
ACTGCTC	4	975	3.362
ACTGCTCC	2	329	4.981
ACTGTAAC	2	376	4.358
ACTGTAAG	1	185	4.429
ACTGTAC	1	1270	0.645
ACTGTAGC	1	632	1.297
ACTGTCC	2	725	2.26
ACTGTG	5	3379	1.212
ACTTCC	6	4026	1.221
ACTTCCAA	2	611	2.682
ACTTCCC	1	893	0.918
ACTTCGCC	1	180	4.552
ACTTGCA	6	1780	2.762
ACTTGCG	1	520	1.576
ACTTGTTG	1	427	1.919
ACTTTAGG	1	289	2.835
ACTTTGC	2	1257	1.304
ACTTTGGA	1	521	1.573
AGAAAA	20	14443	1.135
AGAAAAAG	5	1973	2.077
AGAAAACG	1	551	1.487
AGAAACA	3	2797	0.879
AGAAAGCC	1	356	2.302
AGAAAGG	6	1849	2.659
AGAAAGGA	2	705	2.325
AGAACAG	2	1283	1.277
AGAACTG	1	968	0.846
AGAAGAA	6	3795	1.295
AGAAGAAA	3	1901	1.293
AGAAGAGG	4	1025	3.198
AGAATGAG	2	354	4.629
AGAATGC	3	891	2.759
AGACACCC	1	100	8.194
AGACAG	6	3234	1.52
AGACAGAC	1	277	2.958
AGACCC	3	2105	1.168
AGACGACC	1	162	5.058
AGACGC	1	2085	0.393
AGACGG	4	2888	1.135
AGACGGA	2	1127	1.454
AGACTAG	1	803	1.02
AGACTCA	1	699	1.172
AGACTTTG	2	246	6.662
AGAGAG	9	7839	0.941
AGAGAGAG	3	2418	1.017
AGAGAGC	3	1481	1.66
AGAGCAAG	1	605	1.354
AGAGCCG	1	585	1.401
AGAGCGG	2	727	2.254
AGAGGC	5	3744	1.094
AGAGGCC	3	1011	2.431
AGAGGCCA	2	275	5.959
AGAGGCTC	1	172	4.764
AGAGGGAG	1	1219	0.672
AGAGGTTC	2	167	9.813
AGAGTGG	3	1082	2.272
AGATAGAG	1	645	1.27
AGATAGC	2	991	1.654
AGATCTC	2	1070	1.532
AGATCTG	5	1052	3.894
AGATCTGA	1	306	2.678
AGATGAC	2	1288	1.272
AGATGACA	1	510	1.607
AGATGACG	1	363	2.257
AGATGCAA	1	472	1.736
AGATGGAG	1	838	0.978
AGATTCG	3	1461	1.683
AGCAAAGC	2	689	2.378
AGCAAAGG	1	472	1.736
AGCAAATG	1	623	1.315
AGCAAC	7	5537	1.036
AGCAACG	1	1018	0.805
AGCAAGAC	1	214	3.829
AGCAAGC	3	1572	1.564
AGCAAGCC	2	303	5.409
AGCAATAA	2	507	3.232
AGCAATAC	1	314	2.61
AGCAATGC	2	378	4.335
AGCACC	4	3639	0.901
AGCACCAG	1	285	2.875
AGCACG	5	3412	1.201
AGCACGCG	1	238	3.443
AGCACGTC	1	196	4.181
AGCACTAG	1	324	2.529
AGCACTC	3	695	3.537
AGCAGC	12	5749	1.71
AGCAGCAG	2	1141	1.436
AGCAGG	6	3559	1.381
AGCAGGTA	3	305	8.06
AGCAGTTG	1	343	2.389
AGCATAG	3	891	2.759
AGCATAGA	1	257	3.188
AGCATCC	2	1042	1.573
AGCATCCT	1	237	3.457
AGCATTG	4	1285	2.551
AGCCAA	11	5843	1.543
AGCCAAC	3	1325	1.855
AGCCAC	8	4541	1.444
AGCCACC	2	1403	1.168
AGCCACTC	1	296	2.768
AGCCAGC	3	1439	1.708
AGCCCA	9	5674	1.3
AGCCCAC	2	1679	0.976
AGCCCC	1	2921	0.281
AGCCCG	3	2430	1.012
AGCCGA	5	3158	1.297
AGCCGATC	2	293	5.593
AGCCGC	5	3813	1.074
AGCCGG	7	2629	2.182
AGCCGGA	2	659	2.487
AGCCTCTC	1	348	2.355
AGCGAAGC	1	314	2.61
AGCGAC	2	2678	0.612
AGCGATAA	1	156	5.253
AGCGCC	6	2802	1.755
AGCGCG	4	2596	1.263
AGCGGACG	1	160	5.121
AGCGGC	4	3605	0.909
AGCGGGG	1	560	1.463
AGCGTA	5	1755	2.334
AGCGTC	3	2094	1.174
AGCGTGG	2	827	1.982
AGCTAAG	1	1138	0.72
AGCTAC	5	3894	1.052
AGCTACA	2	1399	1.171
AGCTAGC	8	2324	2.821
AGCTAGGG	2	306	5.356
AGCTATG	1	898	0.912
AGCTCA	6	4581	1.073
AGCTCACC	1	390	2.101
AGCTCAG	3	1038	2.368
AGCTCAT	2	1398	1.172
AGCTCCA	4	1684	1.946
AGCTCCAT	2	385	4.257
AGCTCGC	3	1226	2.005
AGCTCGCA	1	216	3.793
AGCTGC	6	4833	1.017
AGCTGCA	2	1818	0.901
AGCTGCGT	1	154	5.321
AGCTGGAC	1	225	3.642
AGCTGGG	2	924	1.774
AGCTGTG	1	1029	0.796
AGCTTAGC	1	383	2.139
AGCTTC	4	4221	0.776
AGCTTCT	3	1518	1.619
AGCTTTC	5	1186	3.454
AGCTTTCA	2	384	4.268
AGGAAG	11	6368	1.415
AGGAAGA	7	2808	2.043
AGGAAGAA	2	1329	1.233
AGGAAGC	2	1309	1.252
AGGAAGCA	1	462	1.774
AGGAAGCG	1	257	3.188
AGGAAGTG	1	280	2.926
AGGAATAG	2	345	4.75
AGGAATGA	1	394	2.08
AGGACATA	1	255	3.213
AGGACC	3	2383	1.032
AGGACGC	1	590	1.389
AGGAGA	9	6960	1.06
AGGAGC	3	4087	0.601
AGGAGTAC	3	501	4.907
AGGAGTAG	1	669	1.225
AGGATAGG	1	254	3.226
AGGATC	5	3038	1.349
AGGATG	3	4867	0.505
AGGATGA	2	1773	0.924
AGGATTAG	1	338	2.424
AGGATTCA	1	335	2.446
AGGATTCT	1	253	3.239
AGGCAGC	5	1284	3.191
AGGCAGCA	2	410	3.997
AGGCATG	1	1021	0.803
AGGCCA	8	3799	1.725
AGGCCCCC	1	186	4.405
AGGCGGC	1	1589	0.516
AGGCGTC	1	518	1.582
AGGCTAAA	1	390	2.101
AGGCTC	2	2749	0.596
AGGCTGGA	1	225	3.642
AGGCTTAA	2	605	2.709
AGGCTTG	1	788	1.04
AGGGAAAA	1	953	0.86
AGGGACCC	1	244	3.358
AGGGAGC	2	1037	1.58
AGGGAGCG	1	221	3.708
AGGGATG	2	1368	1.198
AGGGCAC	2	640	2.561
AGGGCC	6	2706	1.817
AGGGCCG	3	520	4.727
AGGGCCTG	1	274	2.99
AGGGCTG	1	550	1.49
AGGGCTTA	1	135	6.07
AGGGGCAC	2	159	10.31
AGGGGCGC	1	158	5.186
AGGGGTAA	1	247	3.317
AGGGTAG	2	733	2.236
AGGGTAGA	1	251	3.265
AGGGTG	5	3445	1.189
AGGGTTAG	1	236	3.472
AGGGTTCG	1	130	6.303
AGGGTTTG	3	479	5.132
AGGTAAG	1	682	1.201
AGGTAAGA	1	228	3.594
AGGTACA	4	979	3.348
AGGTACC	2	539	3.04
AGGTAGAA	1	365	2.245
AGGTCC	3	2362	1.041
AGGTGATG	1	392	2.09
AGGTGC	5	2953	1.387
AGGTGCC	2	687	2.385
AGGTTC	3	2586	0.951
AGTAACC	4	729	4.496
AGTACAG	4	1202	2.727
AGTACAGC	1	276	2.969
AGTACCT	1	791	1.036
AGTACGTA	1	349	2.348
AGTACTAG	2	880	1.862
AGTACTC	3	1552	1.584
AGTACTTG	1	393	2.085
AGTAGAC	2	755	2.171
AGTAGAG	4	1446	2.267
AGTAGGAA	1	396	2.069
AGTATCCC	1	149	5.499
AGTCATC	2	990	1.655
AGTCCAG	2	772	2.123
AGTCGTAC	1	135	6.07
AGTCTC	1	2773	0.295
AGTGATC	1	949	0.863
AGTGATGC	2	257	6.377
AGTGCAA	3	1503	1.636
AGTGCAGA	1	254	3.226
AGTGCC	3	2553	0.963
AGTGCCTA	1	152	5.391
AGTGGCAC	2	301	5.444
AGTGGGC	2	1190	1.377
AGTGGTAA	1	339	2.417
AGTTACG	2	426	3.847
AGTTCAG	4	1355	2.419
AGTTCCAG	1	233	3.517
AGTTCTGA	2	248	6.608
AGTTCTTC	1	368	2.227
AGTTCTTG	1	382	2.145
AGTTGAG	3	1958	1.255
AGTTGAGA	1	524	1.564
AGTTGCAC	1	315	2.601
AGTTTACG	1	195	4.202
AGTTTGCT	1	451	1.817
AGTTTGGA	1	688	1.191
ATAAAC	7	7700	0.745
ATAAACAC	1	601	1.363
ATAACAC	2	1276	1.284
ATAACATC	1	364	2.251
ATAACC	9	3782	1.95
ATAACCA	4	1521	2.155
ATAACCG	1	588	1.394
ATAACGC	3	387	6.352
ATAAGAAA	2	1247	1.314
ATAAGACG	1	1000	0.819
ATAAGCC	2	1142	1.435
ATACAAAC	2	636	2.577
ATACACA	5	2124	1.929
ATACACAA	1	521	1.573
ATACACAC	3	739	3.326
ATACAGC	2	762	2.151
ATACCCC	1	737	1.112
ATACTACC	1	431	1.901
ATACTCGA	1	176	4.656
ATAGCCTA	1	280	2.926
ATAGCTAC	1	312	2.626
ATAGCTG	1	1004	0.816
ATAGGC	3	2836	0.867
ATAGGCA	1	861	0.952
ATAGGG	6	2960	1.661
ATATCCG	1	1044	0.785
ATATCGC	2	598	2.74
ATATGGAG	3	498	4.936
ATCAAAAG	3	692	3.552
ATCAAACA	2	1023	1.602
ATCAAC	6	5849	0.841
ATCAACAA	2	810	2.023
ATCAACGC	1	217	3.776
ATCACAAA	1	934	0.877
ATCACACG	1	348	2.355
ATCACC	5	4934	0.83
ATCACTAA	2	460	3.563
ATCAGCC	2	1058	1.549
ATCAGCCG	1	217	3.776
ATCAGGAG	1	293	2.797
ATCATCCC	1	370	2.215
ATCATGGC	2	406	4.036
ATCCAATC	2	727	2.254
ATCCCC	7	4338	1.322
ATCCCCC	3	1168	2.105
ATCCGC	7	2736	2.096
ATCCGCG	3	669	3.674
ATCCGGA	2	716	2.289
ATCCTAG	1	1074	0.763
ATCCTCT	2	1838	0.892
ATCCTGAC	1	260	3.152
ATCCTGG	2	723	2.267
ATCGAACA	2	370	4.429
ATCGATC	4	2231	1.469
ATCGATCA	3	635	3.871
ATCGATGC	1	278	2.947
ATCGGC	3	2808	0.875
ATCGGCA	1	761	1.077
ATCGTAGC	1	128	6.402
ATCGTC	5	3135	1.307
ATCTAACA	1	514	1.594
ATCTACC	2	1082	1.515
ATCTAGAC	1	442	1.854
ATCTGATG	2	477	3.436
ATCTGCAT	1	481	1.704
ATCTGTAG	2	458	3.578
ATCTGTGC	1	275	2.98
ATGACAGG	2	363	4.515
ATGACC	5	3090	1.326
ATGACGGC	1	224	3.658
ATGAGATC	1	314	2.61
ATGAGC	5	3783	1.083
ATGAGCCC	1	242	3.386
ATGATAGG	1	408	2.008
ATGATCC	1	1134	0.723
ATGCAAAG	3	520	4.727
ATGCAACC	3	384	6.402
ATGCAC	9	4775	1.544
ATGCACG	2	1107	1.48
ATGCAG	4	4638	0.707
ATGCATC	1	1753	0.467
ATGCCA	7	5473	1.048
ATGCCAA	5	1720	2.382
ATGCCTG	3	716	3.433
ATGCGC	8	2324	2.821
ATGCGCA	3	653	3.764
ATGCTC	7	3851	1.489
ATGCTCTG	1	250	3.278
ATGGAC	4	4316	0.759
ATGGACT	1	1204	0.681
ATGGAGTA	5	905	4.527
ATGGCA	6	5162	0.952
ATGGCAC	1	1161	0.706
ATGGCAGA	1	279	2.937
ATGGCC	7	4169	1.376
ATGTACGA	1	186	4.405
ATGTAGGC	2	239	6.857
ATGTCG	1	2587	0.317
ATGTGAAC	1	385	2.128
ATGTGAC	3	1822	1.349
ATGTGGAC	2	371	4.417
ATTATGCC	1	209	3.921
ATTCCAC	2	1347	1.217
ATTCCATG	2	440	3.725
ATTCCC	7	4067	1.41
ATTCCG	4	2747	1.193
ATTCCGTA	1	147	5.574
ATTCGAC	1	656	1.249
ATTCGGAA	2	248	6.608
ATTGGCTC	1	241	3.4
ATTGGGC	3	1272	1.933
ATTTCCC	7	1565	3.665
ATTTCTGG	1	438	1.871
CAAAAAAC	1	793	1.033
CAAAAAC	7	3235	1.773
CAAAAC	12	9608	1.023
CAAAACA	6	3691	1.332
CAAAACGG	2	397	4.128
CAAAAGA	9	2969	2.484
CAAAAGG	2	1812	0.904
CAAAATGC	2	565	2.901
CAAAATGG	1	638	1.284
CAAACA	14	9297	1.234
CAAACAA	8	3909	1.677
CAAACAC	4	2464	1.33
CAAACAT	5	3230	1.268
CAAACC	6	6435	0.764
CAAACG	10	4360	1.879
CAAACGA	4	1496	2.191
CAAACGGG	1	254	3.226
CAAACGTC	1	223	3.674
CAAAGC	12	5288	1.859
CAAAGCAA	3	797	3.084
CAAAGCCG	2	268	6.115
CAAAGCG	3	880	2.793
CAAAGG	4	4336	0.756
CAAAGGA	4	1597	2.052
CAAAGGAA	2	626	2.618
CAAAGGGC	1	240	3.414
CAAAGTAA	2	485	3.379
CAAAGTG	2	1525	1.075
CAAATAAC	2	538	3.046
CAAATAGA	1	665	1.232
CAAATCA	4	3138	1.044
CAAATCG	3	1248	1.97
CAAATCGC	2	259	6.327
CAAATCTC	1	651	1.259
CAAATGTG	1	496	1.652
CAACAAAG	4	537	6.103
CAACAAC	4	2160	1.517
CAACAAGC	1	399	2.054
CAACAAT	3	2112	1.164
CAACAC	9	5325	1.385
CAACACA	3	2116	1.162
CAACACC	6	1525	3.224
CAACAG	5	4367	0.938
CAACAGAG	1	275	2.98
CAACAGC	2	1416	1.157
CAACAGTG	2	313	5.236
CAACAT	11	6201	1.454
CAACATA	3	1765	1.393
CAACATC	4	1594	2.056
CAACATG	1	1621	0.505
CAACCA	13	6852	1.555
CAACCAA	5	2970	1.379
CAACCACG	1	282	2.906
CAACCC	9	4611	1.599
CAACCCC	2	1400	1.171
CAACCCCC	1	387	2.117
CAACCCCG	1	205	3.997
CAACCGG	3	800	3.073
CAACCTA	1	1254	0.653
CAACCTG	2	1056	1.552
CAACCTGA	2	301	5.444
CAACGA	3	3993	0.616
CAACGAG	2	1050	1.561
CAACGAGC	1	277	2.958
CAACGC	6	3197	1.538
CAACGCC	1	1002	0.818
CAACGCCC	1	197	4.159
CAACGG	4	3762	0.871
CAACTC	4	5149	0.637
CAACTCC	3	1700	1.446
CAACTCCA	2	679	2.414
CAACTG	5	4132	0.992
CAACTTAG	1	244	3.358
CAACTTC	2	1627	1.007
CAACTTG	3	1753	1.402
CAAGAAAG	1	573	1.43
CAAGAAG	4	1700	1.928
CAAGAAGA	3	659	3.73
CAAGAATC	2	336	4.877
CAAGAC	3	3315	0.742
CAAGACC	1	732	1.119
CAAGAG	8	4350	1.507
CAAGAGC	1	1029	0.796
CAAGAGG	5	1178	3.478
CAAGAGGC	1	231	3.547
CAAGATAC	1	234	3.502
CAAGCA	9	5628	1.31
CAAGCAAC	1	494	1.659
CAAGCAC	3	1259	1.952
CAAGCACG	1	244	3.358
CAAGCC	7	4086	1.404
CAAGCCAC	2	372	4.405
CAAGCCC	2	1132	1.448
CAAGCCG	2	931	1.76
CAAGCCGG	1	202	4.056
CAAGCG	3	2478	0.992
CAAGCGA	1	825	0.993
CAAGCGGG	1	128	6.402
CAAGCTA	3	1306	1.882
CAAGCTC	1	1216	0.674
CAAGGAA	2	1558	1.052
CAAGGACC	1	175	4.682
CAAGGCC	1	1201	0.682
CAAGGG	5	3162	1.296
CAAGGGG	3	842	2.919
CAAGGTG	1	973	0.842
CAAGTAG	4	1194	2.745
CAAGTATG	1	274	2.99
CAAGTCC	2	990	1.655
CAAGTCG	1	686	1.194
CAAGTGG	1	1328	0.617
CAATAAC	1	1248	0.657
CAATACC	2	917	1.787
CAATAGAC	1	195	4.202
CAATCAA	5	2356	1.739
CAATCAG	3	1118	2.199
CAATCC	7	4894	1.172
CAATCCTC	1	354	2.315
CAATCCTG	1	266	3.08
CAATCGG	2	620	2.643
CAATCGGA	1	229	3.578
CAATCTCA	3	463	5.309
CAATGAAC	1	332	2.468
CAATGGCC	2	283	5.791
CAATGGG	1	829	0.988
CAATGTGC	2	288	5.69
CAATTCC	6	1419	3.465
CAATTCCC	1	333	2.461
CAATTGTC	1	246	3.331
CACAAA	13	8347	1.276
CACAAAA	6	3683	1.335
CACAAAAG	2	626	2.618
CACAAAC	6	2168	2.268
CACAAACA	2	836	1.96
CACAAATC	1	609	1.345
CACAAC	11	5313	1.696
CACAACA	5	1929	2.124
CACAACAA	2	638	2.569
CACAACAC	1	587	1.396
CACAACC	6	1528	3.218
CACAAG	8	4942	1.326
CACAAGC	2	1350	1.214
CACAAGGG	1	199	4.118
CACAAGTC	1	312	2.626
CACACA	9	6727	1.096
CACACAAC	1	556	1.474
CACACAAG	1	508	1.613
CACACAC	6	2484	1.979
CACACACG	2	519	3.158
CACACATC	1	459	1.785
CACACC	8	5180	1.265
CACACCA	1	1906	0.43
CACACG	8	4582	1.431
CACACGC	2	1630	1.005
CACACGG	4	975	3.362
CACACTA	3	1205	2.04
CACACTAG	2	262	6.255
CACACTC	2	1136	1.443
CACACTG	1	1115	0.735
CACAGA	7	3848	1.491
CACAGATA	1	295	2.778
CACAGC	6	4301	1.143
CACAGCC	3	1666	1.475
CACAGCGC	1	211	3.883
CACAGG	5	3083	1.329
CACAGGG	1	641	1.278
CACATA	9	6434	1.146
CACATAC	2	1355	1.209
CACATC	10	6301	1.3
CACATCA	5	2585	1.585
CACATCAC	1	582	1.408
CACATCC	4	1634	2.006
CACATCG	3	1474	1.668
CACATCGA	3	475	5.175
CACATCTA	1	404	2.028
CACATG	9	7170	1.029
CACATGAC	1	369	2.221
CACATGC	5	1981	2.068
CACATGCA	2	885	1.852
CACATGTG	3	577	4.26
CACATTAC	1	286	2.865
CACCAA	13	6566	1.622
CACCAAC	6	2158	2.278
CACCAAG	1	1236	0.663
CACCAAGA	1	369	2.221
CACCAC	12	6800	1.446
CACCACC	8	3230	2.029
CACCAG	8	3820	1.716
CACCAGC	2	1413	1.16
CACCAGG	1	720	1.138
CACCAGT	2	989	1.657
CACCAGTA	1	221	3.708
CACCAT	7	5954	0.963
CACCATC	4	2063	1.589
CACCATCA	2	647	2.533
CACCATCG	1	401	2.043
CACCATGC	1	412	1.989
CACCATTG	1	416	1.97
CACCCAC	5	1927	2.126
CACCCACC	4	825	3.973
CACCCC	12	4769	2.062
CACCCCA	5	1375	2.98
CACCCCC	6	1900	2.588
CACCCCCC	3	588	4.181
CACCCCG	4	901	3.638
CACCCG	6	3278	1.5
CACCCGC	2	1309	1.252
CACCCTC	2	1541	1.063
CACCCTG	2	876	1.871
CACCGA	6	3774	1.303
CACCGAC	2	1190	1.377
CACCGAG	1	927	0.884
CACCGC	2	4814	0.34
CACCGG	6	3798	1.294
CACCGGC	2	1550	1.057
CACCGGCC	2	504	3.252
CACCGT	7	4141	1.385
CACCGTC	4	1392	2.355
CACCGTCC	1	432	1.897
CACCTA	6	4075	1.206
CACCTAA	3	1323	1.858
CACCTC	9	5713	1.291
CACCTCC	4	2313	1.417
CACCTCG	2	1217	1.347
CACCTG	10	4076	2.01
CACCTGC	2	1366	1.2
CACCTGCC	1	394	2.08
CACCTGGC	3	238	10.33
CACCTGTG	2	233	7.033
CACGAA	6	3976	1.237
CACGAATG	1	211	3.883
CACGAC	5	3129	1.309
CACGAG	5	3654	1.121
CACGAGAC	1	288	2.845
CACGAGC	2	1100	1.49
CACGAGTC	1	200	4.097
CACGCC	4	4080	0.803
CACGCG	7	4127	1.39
CACGCGC	4	1724	1.901
CACGCGCC	1	449	1.825
CACGCTG	3	1010	2.434
CACGGC	5	4155	0.986
CACGGCC	3	1538	1.598
CACGGCCA	2	388	4.224
CACGGCCG	1	386	2.123
CACGGG	3	2726	0.902
CACGGGC	1	990	0.828
CACGGGCG	1	239	3.428
CACGGTGC	1	215	3.811
CACGTAC	2	1213	1.351
CACGTC	9	4452	1.656
CACGTCG	2	1314	1.247
CACGTGAC	1	246	3.331
CACTAAAA	2	739	2.218
CACTAAAC	1	361	2.27
CACTAAG	1	663	1.236
CACTAC	6	3829	1.284
CACTAG	7	3633	1.579
CACTAGA	3	981	2.506
CACTAGAA	3	320	7.682
CACTATCG	1	119	6.886
CACTATG	2	783	2.093
CACTCA	5	3739	1.096
CACTCAA	2	1202	1.363
CACTCAAG	1	206	3.978
CACTCAC	1	1187	0.69
CACTCAG	1	519	1.579
CACTCATC	1	371	2.209
CACTCC	8	4393	1.492
CACTCCAT	1	440	1.862
CACTCCC	3	1350	1.821
CACTCCCA	1	394	2.08
CACTCCTC	1	512	1.6
CACTCGC	3	904	2.719
CACTGAT	1	1149	0.713
CACTGC	9	4185	1.762
CACTGCAC	2	425	3.856
CACTGCTC	2	321	5.105
CACTGG	3	3028	0.812
CACTTAC	1	742	1.104
CACTTAGC	1	143	5.73
CACTTC	1	3865	0.212
CACTTGC	3	1224	2.008
CACTTGTC	1	396	2.069
CAGAAACG	1	204	4.017
CAGAAC	3	3195	0.769
CAGAACAA	3	466	5.275
CAGAAG	3	4174	0.589
CAGAAGC	1	1184	0.692
CAGAATAC	1	195	4.202
CAGAATC	1	1117	0.734
CAGAATCA	1	325	2.521
CAGAATG	3	849	2.895
CAGAATGC	1	195	4.202
CAGACCCC	1	81	10.12
CAGACCGC	1	123	6.662
CAGACG	2	2094	0.783
CAGACGA	1	730	1.122
CAGACGAG	1	202	4.056
CAGACGGG	1	94	8.717
CAGAGC	5	3314	1.236
CAGAGCAC	2	237	6.915
CAGAGG	4	3631	0.903
CAGAGGC	2	922	1.777
CAGAGGCC	1	224	3.658
CAGATC	4	4196	0.781
CAGATCG	1	899	0.911
CAGATG	4	4353	0.753
CAGATTG	1	1145	0.716
CAGCAC	10	3920	2.09
CAGCACC	3	969	2.537
CAGCACCG	3	221	11.12
CAGCACTC	1	142	5.77
CAGCAG	5	4689	0.874
CAGCAGGC	1	270	3.035
CAGCAT	8	4240	1.546
CAGCATAG	1	194	4.224
CAGCATCC	1	285	2.875
CAGCCAC	2	1692	0.969
CAGCCC	6	4099	1.199
CAGCCCA	3	2219	1.108
CAGCCCAC	1	612	1.339
CAGCCG	5	3989	1.027
CAGCCGT	1	991	0.827
CAGCCTGG	2	179	9.155
CAGCGA	3	3529	0.697
CAGCGAA	1	970	0.845
CAGCGAAG	1	225	3.642
CAGCGACC	1	277	2.958
CAGCGC	5	3007	1.362
CAGCGCA	2	744	2.203
CAGCGCAA	1	194	4.224
CAGCGCC	4	1152	2.845
CAGCGCG	1	887	0.924
CAGCGG	2	3142	0.522
CAGCGGA	1	612	1.339
CAGCGGAG	1	222	3.691
CAGCGGC	1	1515	0.541
CAGCGGCC	1	327	2.506
CAGCTA	9	4282	1.722
CAGCTAC	2	1017	1.611
CAGCTC	4	4272	0.767
CAGCTCC	3	1299	1.892
CAGCTG	5	4628	0.885
CAGCTGAA	1	349	2.348
CAGCTTC	2	1324	1.238
CAGGAG	5	3724	1.1
CAGGATCC	1	158	5.186
CAGGCC	3	3353	0.733
CAGGCG	2	2423	0.676
CAGGCTC	1	728	1.126
CAGGCTCC	1	179	4.578
CAGGGA	6	3019	1.628
CAGGGAA	4	891	3.679
CAGGGAG	3	939	2.618
CAGGGAGA	2	299	5.481
CAGGGC	6	2435	2.019
CAGGGCC	2	799	2.051
CAGGGCCG	1	174	4.709
CAGGGGC	2	744	2.203
CAGGGGCC	1	124	6.608
CAGGGTC	1	489	1.676
CAGGTAG	2	656	2.498
CAGGTC	1	2408	0.34
CAGGTG	9	3614	2.041
CAGGTGA	2	936	1.751
CAGGTGAG	1	256	3.201
CAGGTGC	2	775	2.115
CAGGTGCC	1	175	4.682
CAGTAC	7	3469	1.653
CAGTACC	1	591	1.386
CAGTACCC	1	121	6.772
CAGTACG	2	534	3.069
CAGTACTC	1	264	3.104
CAGTAGTG	1	235	3.487
CAGTATC	2	739	2.218
CAGTCC	3	2633	0.934
CAGTGA	4	4141	0.791
CAGTGC	4	3340	0.981
CAGTGCAA	1	452	1.813
CAGTGCTC	2	227	7.219
CAGTGG	6	3648	1.348
CAGTTAAC	1	194	4.224
CAGTTGAT	1	369	2.221
CAGTTTAG	2	311	5.269
CAGTTTC	2	1419	1.155
CAGTTTGC	1	388	2.112
CATAAAAG	1	628	1.305
CATAACA	2	1354	1.21
CATACAC	3	1447	1.699
CATACACG	1	243	3.372
CATACAG	2	870	1.884
CATACAGC	1	176	4.656
CATACATA	2	803	2.041
CATACC	6	2968	1.656
CATACCG	1	476	1.721
CATACG	2	2314	0.708
CATACGG	1	515	1.591
CATACTAA	1	355	2.308
CATACTC	3	1179	2.085
CATAGACG	1	95	8.625
CATAGC	5	2995	1.368
CATAGCA	1	1085	0.755
CATAGCC	2	782	2.096
CATAGG	3	3005	0.818
CATAGGA	2	1136	1.443
CATAGGAA	1	422	1.942
CATAGGGC	1	118	6.944
CATATCAC	2	439	3.733
CATATCGC	1	174	4.709
CATATGCC	2	336	4.877
CATATTCC	2	411	3.987
CATATTGG	1	310	2.643
CATCAC	9	5902	1.249
CATCACTA	1	384	2.134
CATCATAC	1	320	2.561
CATCATC	3	2595	0.947
CATCATCA	3	1048	2.346
CATCATCG	1	447	1.833
CATCCA	8	7045	0.93
CATCCAC	3	1929	1.274
CATCCACA	2	526	3.116
CATCCACC	1	609	1.345
CATCCC	7	4752	1.207
CATCCCA	1	1568	0.523
CATCCG	4	3840	0.854
CATCCTGC	1	287	2.855
CATCGA	7	4286	1.338
CATCGAC	1	1020	0.803
CATCGC	6	3808	1.291
CATCGCC	2	1593	1.029
CATCGCGC	2	239	6.857
CATCGG	1	3231	0.254
CATCGTC	1	1377	0.595
CATCTAAC	1	334	2.453
CATCTC	5	6740	0.608
CATCTCC	3	2332	1.054
CATCTCCA	2	753	2.176
CATCTTG	2	1354	1.21
CATGAAAG	1	403	2.033
CATGACC	1	884	0.927
CATGAG	6	4174	1.178
CATGAGAG	2	369	4.441
CATGAGC	2	1120	1.463
CATGAGCC	1	234	3.502
CATGAGG	2	977	1.677
CATGATGC	1	391	2.096
CATGATGG	1	344	2.382
CATGCA	12	7364	1.335
CATGCAA	6	2489	1.975
CATGCAAG	2	581	2.821
CATGCAT	5	3375	1.214
CATGCC	8	4556	1.439
CATGCCAC	2	535	3.063
CATGCCC	1	1170	0.7
CATGCGC	4	895	3.662
CATGCTC	1	1188	0.69
CATGGAAC	2	296	5.536
CATGGAGC	3	415	5.923
CATGGC	9	5157	1.43
CATGGCC	4	1564	2.096
CATGGCCC	2	420	3.902
CATGGG	5	4076	1.005
CATGGGAC	1	193	4.246
CATGGGC	1	1638	0.5
CATGGTTC	1	275	2.98
CATGTAGG	3	376	6.538
CATGTC	6	5376	0.915
CATGTCTC	1	303	2.704
CATGTG	10	7124	1.15
CATGTGC	2	1726	0.949
CATGTGG	3	2443	1.006
CATGTGGC	1	371	2.209
CATGTGGG	2	1234	1.328
CATTAACA	2	617	2.656
CATTACG	1	484	1.693
CATTACGA	1	146	5.612
CATTCATG	1	426	1.923
CATTCC	6	4204	1.169
CATTCCA	3	1616	1.521
CATTCCAA	3	556	4.421
CATTCCC	1	1055	0.777
CATTGAAC	2	295	5.555
CATTGAG	2	987	1.66
CATTGC	8	4514	1.452
CATTGCA	3	1719	1.43
CATTGG	5	4000	1.024
CATTGGAC	1	263	3.116
CATTGGC	2	1108	1.479
CATTGTTC	3	439	5.599
CATTTGC	3	1844	1.333
CCAAAA	17	11192	1.245
CCAAAAC	8	3269	2.005
CCAAAACA	3	1014	2.424
CCAAAACC	3	1109	2.217
CCAAAAG	3	2057	1.195
CCAAAC	11	7813	1.154
CCAAACA	7	3391	1.691
CCAAACAA	3	1303	1.887
CCAAACAC	3	839	2.93
CCAAACCC	3	721	3.409
CCAAAG	13	5297	2.011
CCAAAGC	7	1517	3.781
CCAAAGCG	1	208	3.939
CCAAAGTG	1	368	2.227
CCAAATGC	1	378	2.168
CCAACA	12	5831	1.686
CCAACAA	3	2339	1.051
CCAACACA	2	576	2.845
CCAACACC	4	477	6.871
CCAACAG	1	1094	0.749
CCAACC	10	6310	1.299
CCAACCAA	1	1031	0.795
CCAACCC	3	2120	1.16
CCAACG	6	3736	1.316
CCAACGA	2	1052	1.558
CCAACGAA	2	306	5.356
CCAACGC	2	978	1.676
CCAACGG	2	1121	1.462
CCAACTC	3	1800	1.366
CCAACTCC	2	686	2.389
CCAAGA	8	4732	1.385
CCAAGAA	6	1929	2.549
CCAAGAAC	1	394	2.08
CCAAGAAG	1	454	1.805
CCAAGAGG	1	281	2.916
CCAAGAT	2	1299	1.262
CCAAGATC	1	272	3.012
CCAAGC	5	4376	0.936
CCAAGCA	2	1481	1.107
CCAAGCC	1	1443	0.568
CCAAGCCC	1	423	1.937
CCAAGCGT	1	114	7.188
CCAAGG	2	3242	0.505
CCAAGGG	2	731	2.242
CCAATACC	1	237	3.457
CCAATATC	3	302	8.14
CCAATC	8	5527	1.186
CCAATCA	5	1869	2.192
CCAATCC	3	1912	1.286
CCAATCCA	1	741	1.106
CCAATCCC	2	532	3.08
CCAATGTC	1	197	4.159
CCAATTC	3	1607	1.53
CCAATTGC	1	287	2.855
CCACAA	10	5676	1.444
CCACAAC	6	1455	3.379
CCACAACC	4	432	7.587
CCACAAGC	1	395	2.074
CCACAC	7	5611	1.022
CCACACC	5	1884	2.175
CCACACCC	2	550	2.98
CCACACCG	1	377	2.173
CCACACG	3	1398	1.758
CCACACGG	1	311	2.635
CCACAG	5	3647	1.123
CCACAGCC	1	454	1.805
CCACAGG	2	837	1.958
CCACAGT	1	918	0.893
CCACAGTG	1	244	3.358
CCACAT	8	6537	1.003
CCACCA	14	7358	1.559
CCACCAA	6	2311	2.127
CCACCAAA	4	889	3.687
CCACCAAC	2	727	2.254
CCACCAC	9	3361	2.194
CCACCACA	2	755	2.171
CCACCACC	6	1757	2.798
CCACCACG	3	669	3.674
CCACCAG	1	1345	0.609
CCACCC	12	5970	1.647
CCACCCAC	2	848	1.933
CCACCCC	8	2332	2.811
CCACCCCA	4	657	4.989
CCACCCCC	2	936	1.751
CCACCCCG	3	429	5.73
CCACCCGC	1	592	1.384
CCACCCTC	1	632	1.297
CCACCG	7	5506	1.042
CCACCGCG	1	581	1.41
CCACCGG	4	1407	2.329
CCACCGGC	2	600	2.731
CCACCGT	3	1455	1.689
CCACCTAG	1	269	3.046
CCACCTC	6	2764	1.779
CCACCTCA	2	637	2.573
CCACCTCG	1	534	1.534
CCACCTG	7	1668	3.439
CCACCTGG	2	261	6.279
CCACGA	5	3688	1.111
CCACGACG	1	408	2.008
CCACGAG	3	1116	2.203
CCACGC	4	4747	0.69
CCACGGC	1	1430	0.573
CCACGT	5	5388	0.76
CCACGTAC	1	290	2.825
CCACGTCC	1	336	2.439
CCACTA	8	4236	1.547
CCACTAA	2	1300	1.261
CCACTAAC	1	298	2.75
CCACTAC	4	1242	2.639
CCACTACG	2	141	11.62
CCACTC	8	4850	1.352
CCACTCA	2	1143	1.434
CCACTCAC	1	347	2.361
CCACTCAT	1	335	2.446
CCACTCC	3	1922	1.279
CCACTCCC	1	615	1.332
CCACTCGC	2	330	4.966
CCACTG	9	4269	1.727
CCACTGC	4	1491	2.198
CCAGAC	3	2201	1.117
CCAGACC	3	600	4.097
CCAGACCC	1	137	5.981
CCAGACCG	1	107	7.658
CCAGACTG	1	124	6.608
CCAGATAC	1	175	4.682
CCAGATC	1	1222	0.671
CCAGATG	1	917	0.894
CCAGATGG	1	215	3.811
CCAGCAC	2	1030	1.591
CCAGCATG	1	227	3.61
CCAGCC	5	4848	0.845
CCAGCCC	1	1515	0.541
CCAGCCGC	2	499	3.284
CCAGCGAC	1	274	2.99
CCAGCGCC	1	344	2.382
CCAGCTAC	1	250	3.278
CCAGCTC	2	1405	1.166
CCAGCTCC	2	468	3.502
CCAGCTGC	1	493	1.662
CCAGGA	4	2743	1.195
CCAGGAG	1	796	1.029
CCAGGAGG	1	254	3.226
CCAGGC	3	2796	0.879
CCAGGCC	2	1006	1.629
CCAGGCG	1	611	1.341
CCAGGCGA	1	180	4.552
CCAGGG	3	2169	1.133
CCAGGGC	2	591	2.773
CCAGGGCC	1	212	3.865
CCAGGGCG	1	140	5.853
CCAGGGGC	1	167	4.907
CCAGTA	5	2949	1.389
CCAGTAC	2	777	2.109
CCAGTACA	1	290	2.825
CCAGTC	2	2721	0.602
CCAGTCC	1	831	0.986
CCAGTCCC	1	210	3.902
CCAGTG	2	3070	0.534
CCAGTGG	2	875	1.873
CCAGTTA	3	755	3.256
CCAGTTC	2	887	1.848
CCAGTTCC	1	219	3.742
CCAGTTG	2	920	1.781
CCATAAA	2	2098	0.781
CCATAAG	1	873	0.939
CCATAC	7	3460	1.658
CCATACC	1	835	0.981
CCATACCC	1	172	4.764
CCATACGC	1	126	6.503
CCATATC	2	1463	1.12
CCATATG	3	1506	1.632
CCATATGA	1	396	2.069
CCATCACC	1	652	1.257
CCATCC	7	6738	0.851
CCATCCA	3	2821	0.871
CCATCGAC	1	318	2.577
CCATCGC	1	1499	0.547
CCATCTA	2	1561	1.05
CCATCTAT	2	499	3.284
CCATCTC	2	2599	0.631
CCATGA	5	4857	0.844
CCATGAT	4	1655	1.98
CCATGATC	1	337	2.431
CCATGC	9	4950	1.49
CCATGCAC	2	423	3.874
CCATGCC	1	1442	0.568
CCATGCCA	1	528	1.552
CCATGCG	3	790	3.112
CCATGCGC	2	207	7.917
CCATGG	4	5176	0.633
CCATGGC	3	1832	1.342
CCATGGCG	1	489	1.676
CCATGGG	1	1139	0.719
CCATGGGA	1	284	2.885
CCATGTA	1	1484	0.552
CCATGTC	2	1648	0.994
CCATGTTC	2	351	4.669
CCATTCC	3	1620	1.517
CCATTCCG	1	197	4.159
CCATTCTA	1	331	2.476
CCATTG	9	4639	1.59
CCATTGCC	1	458	1.789
CCATTTCG	1	318	2.577
CCCAAA	12	7629	1.289
CCCAAAAC	1	726	1.129
CCCAAAC	4	2037	1.609
CCCAAACA	2	712	2.302
CCCAAC	13	5729	1.859
CCCAACC	6	2278	2.158
CCCAACCT	3	429	5.73
CCCAACTC	1	589	1.391
CCCAAG	3	3867	0.636
CCCAAGC	2	1192	1.375
CCCAAGTG	1	233	3.517
CCCAAT	5	4789	0.855
CCCAATA	2	1300	1.261
CCCAATC	2	1620	1.012
CCCAATCA	2	389	4.213
CCCAATTC	1	390	2.101
CCCAATTT	1	541	1.515
CCCACA	10	5907	1.387
CCCACAA	3	1640	1.499
CCCACAC	6	1826	2.692
CCCACACC	3	583	4.216
CCCACATG	3	1055	2.33
CCCACC	13	6885	1.547
CCCACCA	6	2535	1.939
CCCACCAC	4	1116	2.937
CCCACCC	6	2402	2.047
CCCACCCC	5	998	4.105
CCCACCG	3	1631	1.507
CCCACCGT	2	393	4.17
CCCACCTC	1	879	0.932
CCCACG	5	4440	0.923
CCCACGGC	1	397	2.064
CCCACGTC	2	322	5.089
CCCACTAC	2	292	5.612
CCCACTCC	1	532	1.54
CCCACTGC	2	341	4.806
CCCAGA	2	2801	0.585
CCCAGAGC	1	146	5.612
CCCAGATC	1	298	2.75
CCCAGC	3	4028	0.61
CCCAGCC	1	1573	0.521
CCCAGG	3	2215	1.11
CCCAGGCC	2	210	7.804
CCCAGT	2	2593	0.632
CCCAGTT	2	879	1.864
CCCATA	7	4233	1.355
CCCATC	7	5979	0.959
CCCATCC	3	2171	1.132
CCCATCGC	1	372	2.203
CCCATCTT	1	432	1.897
CCCATTA	3	1131	2.173
CCCATTAT	1	298	2.75
CCCCAA	7	4938	1.162
CCCCAAAC	1	536	1.529
CCCCAAC	5	1530	2.678
CCCCAACT	1	365	2.245
CCCCAC	12	5988	1.642
CCCCACA	6	1833	2.682
CCCCACC	8	2961	2.214
CCCCACCC	5	1105	3.708
CCCCACG	1	1286	0.637
CCCCAG	2	2269	0.722
CCCCATA	1	766	1.07
CCCCATAC	1	191	4.29
CCCCATC	1	1816	0.451
CCCCCA	9	4945	1.491
CCCCCAC	5	2201	1.861
CCCCCACA	2	553	2.963
CCCCCACC	3	1064	2.31
CCCCCC	13	3701	2.878
CCCCCCA	4	1472	2.227
CCCCCCC	6	1347	3.65
CCCCCCCC	3	616	3.991
CCCCCCG	2	1099	1.491
CCCCCG	5	3341	1.226
CCCCCGAC	2	199	8.235
CCCCCGC	4	1596	2.054
CCCCCGCC	2	681	2.406
CCCCCGCT	2	256	6.402
CCCCCTC	6	2537	1.938
CCCCCTCC	3	1224	2.008
CCCCCTCG	2	418	3.921
CCCCGA	6	2409	2.041
CCCCGAC	6	803	6.122
CCCCGACC	4	291	11.26
CCCCGC	8	3936	1.665
CCCCGCC	6	1778	2.765
CCCCGCCC	2	517	3.17
CCCCGCCG	3	787	3.123
CCCCGCG	2	1310	1.251
CCCCGCGC	1	625	1.311
CCCCGCGG	1	306	2.678
CCCCGG	3	2395	1.026
CCCCGGC	2	1077	1.522
CCCCGGCC	1	467	1.755
CCCCGTG	3	702	3.502
CCCCGTGC	1	222	3.691
CCCCTC	6	6292	0.781
CCCCTCC	3	3093	0.795
CCCCTCCC	2	1352	1.212
CCCCTCTC	1	1156	0.709
CCCCTGTG	1	152	5.391
CCCCTTC	4	1888	1.736
CCCCTTCA	1	300	2.731
CCCCTTCC	3	755	3.256
CCCGAA	4	2333	1.405
CCCGAAAA	1	284	2.885
CCCGAAAC	2	224	7.316
CCCGAC	8	2361	2.776
CCCGACC	4	860	3.811
CCCGACCC	2	361	4.54
CCCGACG	3	748	3.286
CCCGACGA	1	233	3.517
CCCGACGC	1	245	3.344
CCCGAG	1	2233	0.367
CCCGCAC	1	1066	0.769
CCCGCC	11	4046	2.228
CCCGCCA	2	1064	1.54
CCCGCCC	5	1255	3.265
CCCGCCCC	1	424	1.933
CCCGCCTC	3	548	4.486
CCCGCG	7	3462	1.657
CCCGCGC	4	1640	1.999
CCCGCGCG	3	668	3.68
CCCGCGTC	1	339	2.417
CCCGGA	2	1869	0.877
CCCGGAA	1	474	1.729
CCCGGC	7	3332	1.721
CCCGGCA	4	551	5.948
CCCGGCC	4	1614	2.031
CCCGGCCA	1	265	3.092
CCCGGCCC	2	738	2.221
CCCGGCCG	1	431	1.901
CCCGGG	7	1809	3.171
CCCGGGC	6	694	7.084
CCCGGGCC	5	303	13.52
CCCGGGTC	1	109	7.517
CCCGGT	5	2374	1.726
CCCGGTGC	2	194	8.447
CCCGTC	3	3155	0.779
CCCGTCC	1	1030	0.796
CCCGTCCA	1	273	3.001
CCCGTCG	1	1039	0.789
CCCGTG	5	2843	1.441
CCCGTGC	2	1017	1.611
CCCGTGTC	3	227	10.83
CCCGTTC	1	738	1.11
CCCGTTCG	1	175	4.682
CCCTAA	7	3938	1.457
CCCTAAGC	2	190	8.625
CCCTAATC	1	312	2.626
CCCTAC	3	2923	0.841
CCCTACCC	1	331	2.476
CCCTAG	6	2744	1.792
CCCTAGAC	2	126	13.01
CCCTAGC	4	1077	3.043
CCCTAGCA	2	219	7.483
CCCTATGG	1	118	6.944
CCCTCA	4	3783	0.866
CCCTCACC	1	474	1.729
CCCTCATC	1	397	2.064
CCCTCC	9	7802	0.945
CCCTCCC	4	2877	1.139
CCCTCCCC	1	1331	0.616
CCCTCCG	3	2025	1.214
CCCTCCTA	1	350	2.341
CCCTCG	4	3528	0.929
CCCTCGCC	1	648	1.264
CCCTGA	5	2733	1.499
CCCTGAC	2	747	2.194
CCCTGACG	1	148	5.536
CCCTGAGC	1	145	5.651
CCCTGATC	2	195	8.404
CCCTGC	3	3305	0.744
CCCTGGCC	1	244	3.358
CCCTGTCC	1	268	3.057
CCCTTC	9	5129	1.438
CCCTTCA	3	1131	2.173
CCCTTCAA	1	344	2.382
CCCTTCC	4	1950	1.681
CCCTTCCC	1	735	1.115
CCCTTGC	2	1013	1.618
CCCTTTC	2	1570	1.044
CCCTTTG	2	1038	1.579
CCGAAA	7	3752	1.529
CCGAAAA	2	1367	1.199
CCGAAAC	2	999	1.64
CCGAACC	2	887	1.848
CCGAAGC	1	737	1.112
CCGAAGCA	1	203	4.036
CCGAAT	5	2744	1.493
CCGACA	4	2661	1.232
CCGACACC	2	265	6.184
CCGACAGC	1	182	4.502
CCGACC	4	3096	1.059
CCGACCC	2	942	1.74
CCGACGC	1	1103	0.743
CCGACTGG	1	110	7.449
CCGAGA	1	2899	0.283
CCGAGC	3	3160	0.778
CCGAGCG	2	642	2.553
CCGAGCGT	2	83	19.74
CCGAGG	3	2754	0.893
CCGAGGAC	2	173	9.473
CCGAGT	2	2216	0.74
CCGATA	2	2160	0.759
CCGATAAC	1	108	7.587
CCGATAG	1	429	1.91
CCGATAGG	1	85	9.64
CCGATC	5	3557	1.152
CCGATG	4	3225	1.016
CCGATGA	2	909	1.803
CCGCAC	2	3472	0.472
CCGCACCC	2	351	4.669
CCGCACGC	1	493	1.662
CCGCAGC	1	1245	0.658
CCGCATC	3	1147	2.143
CCGCCA	3	4429	0.555
CCGCCAA	1	948	0.864
CCGCCC	9	4222	1.747
CCGCCCA	4	1252	2.618
CCGCCCAC	2	519	3.158
CCGCCCC	2	1542	1.063
CCGCCCGC	1	725	1.13
CCGCCCTC	1	534	1.534
CCGCCG	5	5744	0.713
CCGCCGA	1	1368	0.599
CCGCCGC	3	3638	0.676
CCGCCGCC	2	2333	0.702
CCGCCGCG	1	1131	0.724
CCGCCTAA	1	122	6.716
CCGCCTCC	1	1178	0.696
CCGCCTCG	3	645	3.811
CCGCGC	9	4610	1.6
CCGCGCC	3	1991	1.235
CCGCGCCG	2	967	1.695
CCGCGCG	6	2046	2.403
CCGCGCGC	4	1055	3.107
CCGCGCGG	1	552	1.484
CCGCGG	4	3340	0.981
CCGCGGC	2	1773	0.924
CCGCGGCG	2	813	2.016
CCGCGGG	2	827	1.982
CCGCGGGG	1	252	3.252
CCGCGTCC	1	411	1.994
CCGCGTCG	3	569	4.32
CCGCTA	2	2107	0.778
CCGCTAG	1	566	1.448
CCGCTAGA	1	117	7.003
CCGCTC	4	3564	0.92
CCGCTCGC	2	499	3.284
CCGCTGC	3	1771	1.388
CCGCTTC	1	1147	0.714
CCGCTTT	1	737	1.112
CCGGAC	3	1953	1.259
CCGGACC	2	584	2.806
CCGGACCA	1	174	4.709
CCGGACG	1	571	1.435
CCGGACGA	1	161	5.089
CCGGAGC	1	854	0.959
CCGGAGCG	1	174	4.709
CCGGAT	5	2614	1.567
CCGGATA	2	601	2.727
CCGGATC	3	838	2.933
CCGGATCC	3	274	8.971
CCGGCA	6	2824	1.741
CCGGCAC	2	887	1.848
CCGGCACC	1	278	2.947
CCGGCC	9	5113	1.442
CCGGCCC	3	1993	1.233
CCGGCCG	2	1811	0.905
CCGGCCGA	1	342	2.396
CCGGCCTC	2	442	3.708
CCGGCG	4	4387	0.747
CCGGGAGC	1	188	4.358
CCGGGC	6	2649	1.856
CCGGGCAC	1	174	4.709
CCGGGCC	5	1145	3.578
CCGGGCCC	5	441	9.29
CCGGGG	4	1945	1.685
CCGGGGC	1	551	1.487
CCGGGGCT	1	91	9.004
CCGGGGG	1	542	1.512
CCGGGGGA	1	166	4.936
CCGGGGTC	1	133	6.161
CCGGGT	3	1768	1.39
CCGGGTC	1	557	1.471
CCGGGTT	2	472	3.472
CCGGTC	6	2731	1.8
CCGGTCA	1	858	0.955
CCGGTCC	2	736	2.227
CCGGTCG	4	732	4.478
CCGGTCGA	2	151	10.85
CCGGTCGC	1	252	3.252
CCGGTGC	4	965	3.396
CCGGTGCC	1	262	3.127
CCGGTGG	2	1212	1.352
CCGGTGTC	1	183	4.478
CCGTAC	2	2313	0.709
CCGTACC	1	547	1.498
CCGTACG	1	618	1.326
CCGTACGA	1	137	5.981
CCGTAT	4	2593	1.264
CCGTCAC	2	1133	1.446
CCGTCACA	1	346	2.368
CCGTCC	8	4686	1.399
CCGTCCAC	2	427	3.838
CCGTCCC	4	1557	2.105
CCGTCCCA	2	629	2.605
CCGTCCCC	2	448	3.658
CCGTCCGG	1	154	5.321
CCGTCG	7	4021	1.426
CCGTCGC	3	1757	1.399
CCGTCGCC	2	947	1.731
CCGTCTCC	1	591	1.386
CCGTGC	5	3842	1.066
CCGTGCC	1	1259	0.651
CCGTGCGC	1	319	2.569
CCGTGGC	2	1095	1.497
CCGTGGCC	1	370	2.215
CCGTGTC	3	1108	2.219
CCGTTC	4	3083	1.063
CCGTTCC	1	966	0.848
CCGTTCG	2	865	1.895
CCGTTG	2	3665	0.447
CCGTTTTG	1	346	2.368
CCTAAAA	3	2563	0.959
CCTAAAC	3	1479	1.662
CCTAAACA	2	455	3.602
CCTAAC	5	3378	1.213
CCTAACC	2	1109	1.478
CCTAACCC	1	361	2.27
CCTAAGC	2	698	2.348
CCTAATC	3	1272	1.933
CCTACAC	1	911	0.899
CCTACC	3	3490	0.704
CCTACCAC	1	316	2.593
CCTACT	7	3589	1.598
CCTAGAC	2	496	3.304
CCTAGC	6	3382	1.454
CCTAGCT	2	1340	1.223
CCTAGTG	2	627	2.614
CCTAGTTC	1	218	3.759
CCTATAC	1	781	1.049
CCTATAG	2	813	2.016
CCTATC	11	3438	2.622
CCTATCA	5	1169	3.505
CCTATCC	4	1051	3.119
CCTATCCA	1	360	2.276
CCTATCCC	1	253	3.239
CCTATCT	2	1040	1.576
CCTATG	6	3009	1.634
CCTATGA	1	884	0.927
CCTATGAC	1	139	5.895
CCTATGG	3	710	3.462
CCTATGGA	2	268	6.115
CCTCAC	5	4507	0.909
CCTCACA	1	1095	0.748
CCTCACAA	1	303	2.704
CCTCACC	2	1878	0.873
CCTCACCG	1	417	1.965
CCTCATC	4	1821	1.8
CCTCATCA	2	483	3.393
CCTCCA	6	6788	0.724
CCTCCAC	2	2448	0.669
CCTCCAGC	2	419	3.911
CCTCCAT	3	2299	1.069
CCTCCC	12	6982	1.408
CCTCCCA	5	1804	2.271
CCTCCCAA	3	571	4.305
CCTCCCC	3	3202	0.768
CCTCCCCG	2	613	2.673
CCTCCCG	1	1418	0.578
CCTCCCGG	1	288	2.845
CCTCCCTC	3	1398	1.758
CCTCCG	6	5364	0.917
CCTCCGG	1	1034	0.792
CCTCCGT	4	2244	1.461
CCTCCGTT	2	863	1.899
CCTCCTC	3	4442	0.553
CCTCCTCA	1	704	1.164
CCTCCTT	3	2127	1.156
CCTCCTTT	2	731	2.242
CCTCGC	5	4544	0.902
CCTCGCC	3	2300	1.069
CCTCGCCC	2	513	3.195
CCTCGCCG	2	1041	1.574
CCTCGTCG	1	604	1.357
CCTCGTG	2	897	1.827
CCTCGTGC	1	269	3.046
CCTCTA	4	3868	0.847
[truncated: 2,980 more rows]
