# Supplementary material for: Development of a novel data mining tool to find cis-elements in rice gene promoter regions
Source: BMC Plant Biol. 2008 Feb 27;8:20. doi: 10.1186/1471-2229-8-20 (PMC2270273; doi:10.1186/1471-2229-8-20)
Supplement: Additional file 5 — Result of sequence search for motifs shown in Supplementary Table S1 in 22 943 TUs stored in KOME database. 1st column: examined TUs. 2nd column: motifs found in upstream region of TU. Other columns: position of motifs within the upstream region of each TU. [file 1471-2229-8-20-S5.csv]

R01-TIGRv4S1-000251R	AAAAAA	-584	-474	-473	-472	-313
R01-TIGRv4S1-000251R	AAAAAAAA	-474
R01-TIGRv4S1-000251R	AAAAAC	-985
R01-TIGRv4S1-000251R	AAAAAG	-992	-471	-312
R01-TIGRv4S1-000251R	AAAACAC	-814
R01-TIGRv4S1-000251R	AAAACCA	-684
R01-TIGRv4S1-000251R	AAAAGGAA	-991
R01-TIGRv4S1-000251R	AAACAC	-813
R01-TIGRv4S1-000251R	AAACCATC	-683
R01-TIGRv4S1-000251R	AAACTACG	-983
R01-TIGRv4S1-000251R	AAAGGAA	-990
R01-TIGRv4S1-000251R	AAAGGC	-973
R01-TIGRv4S1-000251R	AACAAC	-143
R01-TIGRv4S1-000251R	AACACC	-450	-291
R01-TIGRv4S1-000251R	AACACCAA	-450
R01-TIGRv4S1-000251R	AACATC	-395
R01-TIGRv4S1-000251R	AACCAA	-140	-27
R01-TIGRv4S1-000251R	AACCATC	-682
R01-TIGRv4S1-000251R	AACCGA	-894
R01-TIGRv4S1-000251R	AACCTC	-18
R01-TIGRv4S1-000251R	AACTAC	-982
R01-TIGRv4S1-000251R	AACTACG	-982
R01-TIGRv4S1-000251R	AACTCC	-772
R01-TIGRv4S1-000251R	AACTCG	-528
R01-TIGRv4S1-000251R	AACTCGC	-528
R01-TIGRv4S1-000251R	AACTCGCA	-528
R01-TIGRv4S1-000251R	AACTGC	-742
R01-TIGRv4S1-000251R	AATGGCAG	-80
R01-TIGRv4S1-000251R	AATTTCCC	-794
R01-TIGRv4S1-000251R	ACAACC	-142
R01-TIGRv4S1-000251R	ACAATAC	-443
R01-TIGRv4S1-000251R	ACAATACC	-443
R01-TIGRv4S1-000251R	ACACAA	-809
R01-TIGRv4S1-000251R	ACACAAC	-809
R01-TIGRv4S1-000251R	ACACAACA	-809
R01-TIGRv4S1-000251R	ACACAC	-811
R01-TIGRv4S1-000251R	ACACACA	-811
R01-TIGRv4S1-000251R	ACACCA	-449	-290
R01-TIGRv4S1-000251R	ACACCAA	-449
R01-TIGRv4S1-000251R	ACACTAA	-804
R01-TIGRv4S1-000251R	ACAGCC	-889
R01-TIGRv4S1-000251R	ACCAAA	-438	-148
R01-TIGRv4S1-000251R	ACCAAAAC	-148
R01-TIGRv4S1-000251R	ACCAAC	-447	-26
R01-TIGRv4S1-000251R	ACCAACA	-447
R01-TIGRv4S1-000251R	ACCAACC	-26
R01-TIGRv4S1-000251R	ACCAACCC	-26
R01-TIGRv4S1-000251R	ACCACC	-50
R01-TIGRv4S1-000251R	ACCAGC	-288
R01-TIGRv4S1-000251R	ACCAGCA	-288
R01-TIGRv4S1-000251R	ACCATC	-681
R01-TIGRv4S1-000251R	ACCCAA	-22
R01-TIGRv4S1-000251R	ACCCAAC	-22
R01-TIGRv4S1-000251R	ACCCAACC	-22
R01-TIGRv4S1-000251R	ACCCGC	-863
R01-TIGRv4S1-000251R	ACCGAC	-893
R01-TIGRv4S1-000251R	ACCGACAG	-893
R01-TIGRv4S1-000251R	ACCGTACG	-1000
R01-TIGRv4S1-000251R	ACCTCCC	-40
R01-TIGRv4S1-000251R	ACCTCCCA	-40
R01-TIGRv4S1-000251R	ACCTCT	-17
R01-TIGRv4S1-000251R	ACCTCTTC	-17
R01-TIGRv4S1-000251R	ACGGGG	-130
R01-TIGRv4S1-000251R	ACGTCTC	-557
R01-TIGRv4S1-000251R	ACTACGGG	-981
R01-TIGRv4S1-000251R	ACTAGC	-367
R01-TIGRv4S1-000251R	ACTAGCA	-367
R01-TIGRv4S1-000251R	ACTCCTAC	-771
R01-TIGRv4S1-000251R	ACTCGC	-527
R01-TIGRv4S1-000251R	ACTGACCG	-63
R01-TIGRv4S1-000251R	ACTTGTTG	-655
R01-TIGRv4S1-000251R	AGCAAC	-453
R01-TIGRv4S1-000251R	AGCAATAC	-285
R01-TIGRv4S1-000251R	AGCATTG	-364
R01-TIGRv4S1-000251R	AGCCCG	-887
R01-TIGRv4S1-000251R	AGCCGG	-916
R01-TIGRv4S1-000251R	AGCGAC	-867
R01-TIGRv4S1-000251R	AGCGTGG	-923
R01-TIGRv4S1-000251R	AGGGTG	-933
R01-TIGRv4S1-000251R	AGGTGC	-96
R01-TIGRv4S1-000251R	AGTTCCAG	-430
R01-TIGRv4S1-000251R	AGTTGCAC	-271
R01-TIGRv4S1-000251R	ATAACATC	-397
R01-TIGRv4S1-000251R	ATAACC	-29
R01-TIGRv4S1-000251R	ATAACCA	-29
R01-TIGRv4S1-000251R	ATGCAC	-671
R01-TIGRv4S1-000251R	ATGCTC	-852
R01-TIGRv4S1-000251R	ATGGCA	-79
R01-TIGRv4S1-000251R	ATTCCG	-827	-547
R01-TIGRv4S1-000251R	ATTCCGTA	-547
R01-TIGRv4S1-000251R	ATTTCCC	-793
R01-TIGRv4S1-000251R	CAAAAC	-146
R01-TIGRv4S1-000251R	CAAAACA	-146
R01-TIGRv4S1-000251R	CAAACG	-133
R01-TIGRv4S1-000251R	CAAACGGG	-133
R01-TIGRv4S1-000251R	CAACAAT	-445
R01-TIGRv4S1-000251R	CAACAC	-806	-451	-292
R01-TIGRv4S1-000251R	CAACACC	-451	-292
R01-TIGRv4S1-000251R	CAACAG	-461	-302
R01-TIGRv4S1-000251R	CAACCA	-141
R01-TIGRv4S1-000251R	CAACCAA	-141
R01-TIGRv4S1-000251R	CAACCC	-24
R01-TIGRv4S1-000251R	CAAGTATG	-322
R01-TIGRv4S1-000251R	CAATACC	-442
R01-TIGRv4S1-000251R	CAATCAA	-137
R01-TIGRv4S1-000251R	CACAAC	-808
R01-TIGRv4S1-000251R	CACAACA	-808
R01-TIGRv4S1-000251R	CACAACAC	-808
R01-TIGRv4S1-000251R	CACACA	-810
R01-TIGRv4S1-000251R	CACACAAC	-810
R01-TIGRv4S1-000251R	CACCAA	-448
R01-TIGRv4S1-000251R	CACCAAC	-448
R01-TIGRv4S1-000251R	CACCAG	-289
R01-TIGRv4S1-000251R	CACCAGC	-289
R01-TIGRv4S1-000251R	CACCGG	-48
R01-TIGRv4S1-000251R	CACCGT	-968
R01-TIGRv4S1-000251R	CACTGC	-877
R01-TIGRv4S1-000251R	CACTGG	-668
R01-TIGRv4S1-000251R	CAGCCC	-888
R01-TIGRv4S1-000251R	CAGCTA	-34
R01-TIGRv4S1-000251R	CAGGGC	-904
R01-TIGRv4S1-000251R	CAGGTG	-97
R01-TIGRv4S1-000251R	CAGGTGC	-97
R01-TIGRv4S1-000251R	CAGTCC	-75
R01-TIGRv4S1-000251R	CATATTCC	-593
R01-TIGRv4S1-000251R	CATCTC	-749
R01-TIGRv4S1-000251R	CATGAG	-105
R01-TIGRv4S1-000251R	CATGAGG	-105
R01-TIGRv4S1-000251R	CATTGAAC	-413	-254
R01-TIGRv4S1-000251R	CCAAAA	-147
R01-TIGRv4S1-000251R	CCAAAAC	-147
R01-TIGRv4S1-000251R	CCAAAACA	-147
R01-TIGRv4S1-000251R	CCAACA	-446
R01-TIGRv4S1-000251R	CCAACAA	-446
R01-TIGRv4S1-000251R	CCAACC	-896	-25	-20
R01-TIGRv4S1-000251R	CCAACCC	-25
R01-TIGRv4S1-000251R	CCAATC	-138
R01-TIGRv4S1-000251R	CCAATCA	-138
R01-TIGRv4S1-000251R	CCACCG	-49
R01-TIGRv4S1-000251R	CCACCGG	-49
R01-TIGRv4S1-000251R	CCACTA	-844	-730
R01-TIGRv4S1-000251R	CCACTAA	-730
R01-TIGRv4S1-000251R	CCACTAAC	-730
R01-TIGRv4S1-000251R	CCACTG	-878
R01-TIGRv4S1-000251R	CCACTGC	-878
R01-TIGRv4S1-000251R	CCAGTA	-426
R01-TIGRv4S1-000251R	CCCAAC	-897	-21
R01-TIGRv4S1-000251R	CCCAACC	-897	-21
R01-TIGRv4S1-000251R	CCCAACCT	-21
R01-TIGRv4S1-000251R	CCCACTGC	-879
R01-TIGRv4S1-000251R	CCCAGC	-36
R01-TIGRv4S1-000251R	CCCCCC	-789
R01-TIGRv4S1-000251R	CCCGCG	-862
R01-TIGRv4S1-000251R	CCCGCGC	-862
R01-TIGRv4S1-000251R	CCCGCGCG	-862
R01-TIGRv4S1-000251R	CCCGGG	-885	-71
R01-TIGRv4S1-000251R	CCCGGGC	-885
R01-TIGRv4S1-000251R	CCCGGGCC	-885
R01-TIGRv4S1-000251R	CCCGGGTC	-71
R01-TIGRv4S1-000251R	CCCTTC	-10
R01-TIGRv4S1-000251R	CCGACA	-892
R01-TIGRv4S1-000251R	CCGACAGC	-892
R01-TIGRv4S1-000251R	CCGCGC	-861
R01-TIGRv4S1-000251R	CCGCGCG	-861
R01-TIGRv4S1-000251R	CCGGGAGC	-872
R01-TIGRv4S1-000251R	CCGGGC	-884
R01-TIGRv4S1-000251R	CCGGGCC	-884
R01-TIGRv4S1-000251R	CCGGGCCC	-884
R01-TIGRv4S1-000251R	CCGGGT	-70
R01-TIGRv4S1-000251R	CCGGGTC	-70
R01-TIGRv4S1-000251R	CCGGTC	-914
R01-TIGRv4S1-000251R	CCGGTCG	-914
R01-TIGRv4S1-000251R	CCGGTCGC	-914
R01-TIGRv4S1-000251R	CCGTAC	-999
R01-TIGRv4S1-000251R	CCGTACG	-999
R01-TIGRv4S1-000251R	CCGTACGA	-999
R01-TIGRv4S1-000251R	CCGTAT	-544
R01-TIGRv4S1-000251R	CCGTCG	-960
R01-TIGRv4S1-000251R	CCGTGGC	-966
R01-TIGRv4S1-000251R	CCGTGGCC	-966
R01-TIGRv4S1-000251R	CCGTTTTG	-824	-58
R01-TIGRv4S1-000251R	CCTAAAA	-587
R01-TIGRv4S1-000251R	CCTACC	-768
R01-TIGRv4S1-000251R	CCTATC	-759
R01-TIGRv4S1-000251R	CCTATCT	-759
R01-TIGRv4S1-000251R	CCTCCC	-39
R01-TIGRv4S1-000251R	CCTCCCA	-39
R01-TIGRv4S1-000251R	CCTCTTC	-16
R01-TIGRv4S1-000251R	CCTCTTCC	-16
R01-TIGRv4S1-000251R	CCTTCTC	-9
R01-TIGRv4S1-000251R	CCTTCTCC	-9
R01-TIGRv4S1-000251R	CCTTTC	-764
R01-TIGRv4S1-000251R	CGAAAAA	-994
R01-TIGRv4S1-000251R	CGACAG	-891
R01-TIGRv4S1-000251R	CGACAGC	-891
R01-TIGRv4S1-000251R	CGACCC	-865
R01-TIGRv4S1-000251R	CGATCA	-188
R01-TIGRv4S1-000251R	CGCGAA	-858
R01-TIGRv4S1-000251R	CGCGAAA	-858
R01-TIGRv4S1-000251R	CGCGCG	-860
R01-TIGRv4S1-000251R	CGCTGC	-909
R01-TIGRv4S1-000251R	CGGATC	-956
R01-TIGRv4S1-000251R	CGGATCG	-956
R01-TIGRv4S1-000251R	CGGATCGG	-956
R01-TIGRv4S1-000251R	CGGCCA	-847
R01-TIGRv4S1-000251R	CGGCCAC	-847
R01-TIGRv4S1-000251R	CGGCGA	-941
R01-TIGRv4S1-000251R	CGGGAA	-977
R01-TIGRv4S1-000251R	CGGGAAA	-977
R01-TIGRv4S1-000251R	CGGGAG	-871
R01-TIGRv4S1-000251R	CGGGATC	-951
R01-TIGRv4S1-000251R	CGGGCC	-883
R01-TIGRv4S1-000251R	CGGGCCC	-883
R01-TIGRv4S1-000251R	CGGGGA	-129
R01-TIGRv4S1-000251R	CGGGGAA	-129
R01-TIGRv4S1-000251R	CGGTCGC	-913
R01-TIGRv4S1-000251R	CGTAATG	-575
R01-TIGRv4S1-000251R	CGTAATGA	-575
R01-TIGRv4S1-000251R	CGTACG	-998
R01-TIGRv4S1-000251R	CGTAGCG	-926
R01-TIGRv4S1-000251R	CGTCGG	-959
R01-TIGRv4S1-000251R	CGTCTC	-556
R01-TIGRv4S1-000251R	CGTCTCTC	-556
R01-TIGRv4S1-000251R	CGTGCG	-945
R01-TIGRv4S1-000251R	CGTGCGGC	-945
R01-TIGRv4S1-000251R	CGTGGC	-965
R01-TIGRv4S1-000251R	CGTGGCC	-965
R01-TIGRv4S1-000251R	CTAACTG	-744
R01-TIGRv4S1-000251R	CTAACTGC	-744
R01-TIGRv4S1-000251R	CTACGG	-980
R01-TIGRv4S1-000251R	CTACGGG	-980
R01-TIGRv4S1-000251R	CTACGGGA	-980
R01-TIGRv4S1-000251R	CTACGTC	-559
R01-TIGRv4S1-000251R	CTAGCA	-366
R01-TIGRv4S1-000251R	CTATAACC	-31
R01-TIGRv4S1-000251R	CTATTCC	-549
R01-TIGRv4S1-000251R	CTATTTCC	-841
R01-TIGRv4S1-000251R	CTCCCA	-38
R01-TIGRv4S1-000251R	CTCCTA	-770
R01-TIGRv4S1-000251R	CTCCTAC	-770
R01-TIGRv4S1-000251R	CTCCTACC	-770
R01-TIGRv4S1-000251R	CTCGATC	-190
R01-TIGRv4S1-000251R	CTCGATCA	-190
R01-TIGRv4S1-000251R	CTCGCA	-526
R01-TIGRv4S1-000251R	CTCGCAT	-526
R01-TIGRv4S1-000251R	CTCGGC	-849
R01-TIGRv4S1-000251R	CTCGGCC	-849
R01-TIGRv4S1-000251R	CTCTAAC	-746
R01-TIGRv4S1-000251R	CTCTCTAT	-553
R01-TIGRv4S1-000251R	CTCTTC	-15
R01-TIGRv4S1-000251R	CTCTTCC	-15
R01-TIGRv4S1-000251R	CTGACC	-62
R01-TIGRv4S1-000251R	CTGACCG	-62
R01-TIGRv4S1-000251R	CTGCAG	-907
R01-TIGRv4S1-000251R	CTGCAGG	-907
R01-TIGRv4S1-000251R	CTGCAT	-740
R01-TIGRv4S1-000251R	CTGCCGG	-875
R01-TIGRv4S1-000251R	CTTCAG	-723
R01-TIGRv4S1-000251R	CTTCAGT	-723
R01-TIGRv4S1-000251R	CTTCCC	-13
R01-TIGRv4S1-000251R	CTTCTCC	-8
R01-TIGRv4S1-000251R	CTTTCC	-763
R01-TIGRv4S1-000251R	CTTTCCT	-763
R01-TIGRv4S1-000251R	GAAAAA	-993	-986
R01-TIGRv4S1-000251R	GAAAAC	-815	-685
R01-TIGRv4S1-000251R	GAAAACAC	-815
R01-TIGRv4S1-000251R	GAAAGG	-974
R01-TIGRv4S1-000251R	GAAATGC	-855
R01-TIGRv4S1-000251R	GAACGT	-409	-250
R01-TIGRv4S1-000251R	GAACGTA	-409	-250
R01-TIGRv4S1-000251R	GACAGC	-890
R01-TIGRv4S1-000251R	GACATG	-107
R01-TIGRv4S1-000251R	GACATGA	-107
R01-TIGRv4S1-000251R	GACATGAG	-107
R01-TIGRv4S1-000251R	GACCAC	-51
R01-TIGRv4S1-000251R	GACCACCG	-51
R01-TIGRv4S1-000251R	GACCTC	-41
R01-TIGRv4S1-000251R	GACCTCCC	-41
R01-TIGRv4S1-000251R	GAGCCG	-917
R01-TIGRv4S1-000251R	GAGCGA	-868
R01-TIGRv4S1-000251R	GAGGGTGG	-934
R01-TIGRv4S1-000251R	GAGGTC	-102
R01-TIGRv4S1-000251R	GATCAAAC	-187
R01-TIGRv4S1-000251R	GATCGTG	-948
R01-TIGRv4S1-000251R	GATTAGGA	-160
R01-TIGRv4S1-000251R	GCAACA	-462	-452	-303	-293
R01-TIGRv4S1-000251R	GCAACACC	-452	-293
R01-TIGRv4S1-000251R	GCAACAG	-462	-303
R01-TIGRv4S1-000251R	GCAACAGT	-462	-303
R01-TIGRv4S1-000251R	GCACCG	-969
R01-TIGRv4S1-000251R	GCACTA	-267
R01-TIGRv4S1-000251R	GCACTAA	-267
R01-TIGRv4S1-000251R	GCACTG	-669
R01-TIGRv4S1-000251R	GCACTGG	-669
R01-TIGRv4S1-000251R	GCACTGGT	-669
R01-TIGRv4S1-000251R	GCACTTA	-778
R01-TIGRv4S1-000251R	GCACTTAA	-778
R01-TIGRv4S1-000251R	GCAGGG	-905
R01-TIGRv4S1-000251R	GCAGGGC	-905
R01-TIGRv4S1-000251R	GCAGTC	-76
R01-TIGRv4S1-000251R	GCATTG	-523	-363
R01-TIGRv4S1-000251R	GCCACT	-845
R01-TIGRv4S1-000251R	GCCCAA	-898
R01-TIGRv4S1-000251R	GCCCAACC	-898
R01-TIGRv4S1-000251R	GCCCAC	-880
R01-TIGRv4S1-000251R	GCCCGG	-886
R01-TIGRv4S1-000251R	GCCCGGG	-886
R01-TIGRv4S1-000251R	GCCCGGGC	-886
R01-TIGRv4S1-000251R	GCCGGG	-873
R01-TIGRv4S1-000251R	GCCGTC	-961
R01-TIGRv4S1-000251R	GCGAAA	-857
R01-TIGRv4S1-000251R	GCGACC	-866
R01-TIGRv4S1-000251R	GCGATG	-939
R01-TIGRv4S1-000251R	GCGATGAG	-939
R01-TIGRv4S1-000251R	GCGCCC	-900
R01-TIGRv4S1-000251R	GCGCCCA	-900
R01-TIGRv4S1-000251R	GCGGCG	-942
R01-TIGRv4S1-000251R	GCGGCGA	-942
R01-TIGRv4S1-000251R	GCGTAG	-927
R01-TIGRv4S1-000251R	GCGTGG	-922
R01-TIGRv4S1-000251R	GCGTGGAG	-922
R01-TIGRv4S1-000251R	GCTCGGCC	-850
R01-TIGRv4S1-000251R	GCTGCA	-908
R01-TIGRv4S1-000251R	GGAAAAC	-816
R01-TIGRv4S1-000251R	GGAGCC	-918
R01-TIGRv4S1-000251R	GGCAAC	-294
R01-TIGRv4S1-000251R	GGCACC	-970
R01-TIGRv4S1-000251R	GGCACCG	-970
R01-TIGRv4S1-000251R	GGCAGT	-77
R01-TIGRv4S1-000251R	GGCAGTC	-77
R01-TIGRv4S1-000251R	GGCCAC	-846
R01-TIGRv4S1-000251R	GGCCGTC	-962
R01-TIGRv4S1-000251R	GGCGCC	-901
R01-TIGRv4S1-000251R	GGCGCCC	-901
R01-TIGRv4S1-000251R	GGGAAA	-976	-817	-127
R01-TIGRv4S1-000251R	GGGAAAA	-817
R01-TIGRv4S1-000251R	GGGAAAAC	-817
R01-TIGRv4S1-000251R	GGGAGC	-870
R01-TIGRv4S1-000251R	GGGAGCG	-870
R01-TIGRv4S1-000251R	GGGATC	-950
R01-TIGRv4S1-000251R	GGGCCC	-882
R01-TIGRv4S1-000251R	GGGCGC	-902
R01-TIGRv4S1-000251R	GGGCGCCC	-902
R01-TIGRv4S1-000251R	GGGGAA	-128
R01-TIGRv4S1-000251R	GGGTGG	-932
R01-TIGRv4S1-000251R	GGGTGGC	-932
R01-TIGRv4S1-000251R	GGGTGGCG	-932
R01-TIGRv4S1-000251R	GGTCAC	-67
R01-TIGRv4S1-000251R	GGTCAG	-100
R01-TIGRv4S1-000251R	GGTGCT	-95
R01-TIGRv4S1-000251R	GGTGGC	-931
R01-TIGRv4S1-000251R	GTACGA	-997
R01-TIGRv4S1-000251R	GTAGCG	-925
R01-TIGRv4S1-000251R	GTCACT	-66
R01-TIGRv4S1-000251R	GTCGGA	-958
R01-TIGRv4S1-000251R	GTGCGGC	-944
R01-TIGRv4S1-000251R	GTGCGGCG	-944
R01-TIGRv4S1-000251R	GTGCTAA	-94
R01-TIGRv4S1-000251R	GTGGAG	-920
R01-TIGRv4S1-000251R	GTGGAGC	-920
R01-TIGRv4S1-000251R	GTGGCC	-964
R01-TIGRv4S1-000251R	GTGTTAAC	-222
R01-TIGRv4S1-000251R	GTTAGC	-456
R01-TIGRv4S1-000251R	GTTCCA	-429
R01-TIGRv4S1-000251R	GTTCCAG	-429
R01-TIGRv4S1-000251R	GTTGCAC	-270
R01-TIGRv4S1-000251R	GTTTGGTG	-697
R01-TIGRv4S1-000251R	TACTAGCA	-368
R01-TIGRv4S1-000251R	TATTCCG	-828	-548
R01-TIGRv4S1-000251R	TCAAACG	-134
R01-TIGRv4S1-000251R	TCAGGTGC	-98
R01-TIGRv4S1-000251R	TCCCCC	-790
R01-TIGRv4S1-000251R	TCCCCCC	-790
R01-TIGRv4S1-000251R	TCCTAAAA	-588
R01-TIGRv4S1-000251R	TCCTAC	-769
R01-TIGRv4S1-000251R	TCCTACC	-769
R01-TIGRv4S1-000251R	TCGATC	-189
R01-TIGRv4S1-000251R	TCGGCC	-848
R01-TIGRv4S1-000251R	TCGGCCAC	-848
R01-TIGRv4S1-000251R	TCTAACTG	-745
R01-TIGRv4S1-000251R	TCTCCC	-6
R01-TIGRv4S1-000251R	TCTCTC	-554
R01-TIGRv4S1-000251R	TCTTCCC	-14
R01-TIGRv4S1-000251R	TGCAAC	-463	-304
R01-TIGRv4S1-000251R	TGCAACAG	-463	-304
R01-TIGRv4S1-000251R	TGCTCG	-851
R01-TIGRv4S1-000251R	TGGAGC	-919
R01-TIGRv4S1-000251R	TGGGAAA	-818
R01-TIGRv4S1-000251R	TTCCCCCC	-791
R01-TIGRv4S1-000251R	TTCCTATC	-761
R01-TIGRv4S1-000251R	TTCTACAA	-199
R01-TIGRv4S1-000251R	TTGCAC	-780	-269
R01-TIGRv4S1-000251R	TTGGCAA	-296
R01-TIGRv4S1-000251R	TTTCCTTG	-838
R01-TIGRv4S1-000251R	TTTTTAT	-708	-615	-609	-514	-353	-175
R01-TIGRv4S1-000251R	TTTTTTA	-515	-354	-176
R01-TIGRv4S1-000251R	TTTTTTT	-516	-389	-388	-356	-355	-177
R01-TIGRv4S1-000277F	AAAAGA	-388	-71
R01-TIGRv4S1-000277F	AAAAGAA	-71
R01-TIGRv4S1-000277F	AAAAGAAA	-71
R01-TIGRv4S1-000277F	AAAAGGC	-66
R01-TIGRv4S1-000277F	AAACAC	-726
R01-TIGRv4S1-000277F	AAACTTGC	-218
R01-TIGRv4S1-000277F	AAAGGC	-65
R01-TIGRv4S1-000277F	AAATCC	-890
R01-TIGRv4S1-000277F	AACAAC	-656
R01-TIGRv4S1-000277F	AACACAG	-725
R01-TIGRv4S1-000277F	AACACC	-480
R01-TIGRv4S1-000277F	AACATAGC	-207
R01-TIGRv4S1-000277F	AACCAG	-19
R01-TIGRv4S1-000277F	AACTCC	-678	-653
R01-TIGRv4S1-000277F	AACTCCC	-678
R01-TIGRv4S1-000277F	AACTGC	-546
R01-TIGRv4S1-000277F	AAGACACA	-328
R01-TIGRv4S1-000277F	AAGAGC	-443	-374
R01-TIGRv4S1-000277F	AAGAGCA	-443
R01-TIGRv4S1-000277F	AAGCAAC	-278
R01-TIGRv4S1-000277F	AAGCCA	-936
R01-TIGRv4S1-000277F	AAGCCACC	-936
R01-TIGRv4S1-000277F	AAGCCC	-25
R01-TIGRv4S1-000277F	AAGGAATC	-105
R01-TIGRv4S1-000277F	AAGGAC	-759
R01-TIGRv4S1-000277F	AAGTACAG	-175
R01-TIGRv4S1-000277F	AATCACCT	-928
R01-TIGRv4S1-000277F	AATTGGAG	-247
R01-TIGRv4S1-000277F	ACAACTCC	-655
R01-TIGRv4S1-000277F	ACAAGG	-107
R01-TIGRv4S1-000277F	ACACAA	-325
R01-TIGRv4S1-000277F	ACACAAT	-325
R01-TIGRv4S1-000277F	ACACAG	-986	-724
R01-TIGRv4S1-000277F	ACACAGCC	-986	-724
R01-TIGRv4S1-000277F	ACACCT	-479
R01-TIGRv4S1-000277F	ACACTAG	-646
R01-TIGRv4S1-000277F	ACACTAGA	-646
R01-TIGRv4S1-000277F	ACAGCC	-984	-722
R01-TIGRv4S1-000277F	ACAGTGC	-897
R01-TIGRv4S1-000277F	ACAGTGCA	-897
R01-TIGRv4S1-000277F	ACATAGC	-206
R01-TIGRv4S1-000277F	ACATAGCC	-206
R01-TIGRv4S1-000277F	ACCAAA	-884
R01-TIGRv4S1-000277F	ACCAAAG	-884
R01-TIGRv4S1-000277F	ACCAAC	-681
R01-TIGRv4S1-000277F	ACCAGA	-18
R01-TIGRv4S1-000277F	ACCTTTGC	-924
R01-TIGRv4S1-000277F	ACGAAAAG	-74
R01-TIGRv4S1-000277F	ACGCAG	-121
R01-TIGRv4S1-000277F	ACGCAGTG	-121
R01-TIGRv4S1-000277F	ACGGAC	-337
R01-TIGRv4S1-000277F	ACTAGTGA	-499
R01-TIGRv4S1-000277F	ACTCCC	-677
R01-TIGRv4S1-000277F	ACTCCTAC	-652
R01-TIGRv4S1-000277F	ACTCGC	-10
R01-TIGRv4S1-000277F	ACTTTGGA	-737
R01-TIGRv4S1-000277F	AGAAAA	-68
R01-TIGRv4S1-000277F	AGAATGC	-641
R01-TIGRv4S1-000277F	AGAGAG	-380
R01-TIGRv4S1-000277F	AGAGCGG	-373
R01-TIGRv4S1-000277F	AGATCTG	-358
R01-TIGRv4S1-000277F	AGCAAC	-277
R01-TIGRv4S1-000277F	AGCACG	-340
R01-TIGRv4S1-000277F	AGCACTC	-13
R01-TIGRv4S1-000277F	AGCAGG	-440
R01-TIGRv4S1-000277F	AGCAGGTA	-440
R01-TIGRv4S1-000277F	AGCCAA	-417	-241
R01-TIGRv4S1-000277F	AGCCAAC	-417
R01-TIGRv4S1-000277F	AGCCAC	-935
R01-TIGRv4S1-000277F	AGCCACC	-935
R01-TIGRv4S1-000277F	AGCCCA	-24
R01-TIGRv4S1-000277F	AGCCGC	-164
R01-TIGRv4S1-000277F	AGCGATAA	-711
R01-TIGRv4S1-000277F	AGCGGC	-371
R01-TIGRv4S1-000277F	AGCTAGC	-350
R01-TIGRv4S1-000277F	AGCTCA	-455
R01-TIGRv4S1-000277F	AGCTCACC	-455
R01-TIGRv4S1-000277F	AGCTGC	-346
R01-TIGRv4S1-000277F	AGCTGCA	-346
R01-TIGRv4S1-000277F	AGCTGGAC	-195
R01-TIGRv4S1-000277F	AGGAAG	-145
R01-TIGRv4S1-000277F	AGGAAGA	-145
R01-TIGRv4S1-000277F	AGGAGA	-89
R01-TIGRv4S1-000277F	AGGCAGC	-715
R01-TIGRv4S1-000277F	AGGCTTG	-63
R01-TIGRv4S1-000277F	AGGGCTG	-858
R01-TIGRv4S1-000277F	AGGGTTCG	-608
R01-TIGRv4S1-000277F	AGGTACA	-437
R01-TIGRv4S1-000277F	AGTACAG	-174
R01-TIGRv4S1-000277F	AGTAGAC	-428
R01-TIGRv4S1-000277F	AGTGCAA	-895
R01-TIGRv4S1-000277F	AGTGGGC	-234
R01-TIGRv4S1-000277F	AGTTCAG	-846	-619
R01-TIGRv4S1-000277F	AGTTTGGA	-834	-750
R01-TIGRv4S1-000277F	ATAAAC	-522
R01-TIGRv4S1-000277F	ATAAGCC	-938
R01-TIGRv4S1-000277F	ATAGCCTA	-204
R01-TIGRv4S1-000277F	ATCACC	-927
R01-TIGRv4S1-000277F	ATCCCC	-44
R01-TIGRv4S1-000277F	ATCCCCC	-44
R01-TIGRv4S1-000277F	ATCTAACA	-583
R01-TIGRv4S1-000277F	ATCTGTAG	-356
R01-TIGRv4S1-000277F	ATGACAGG	-781	-312
R01-TIGRv4S1-000277F	ATGCAG	-93
R01-TIGRv4S1-000277F	ATGTGAC	-805
R01-TIGRv4S1-000277F	CAAACA	-696	-209
R01-TIGRv4S1-000277F	CAAACAT	-696	-209
R01-TIGRv4S1-000277F	CAACCA	-20
R01-TIGRv4S1-000277F	CAACTC	-679	-654
R01-TIGRv4S1-000277F	CAACTCC	-679	-654
R01-TIGRv4S1-000277F	CAACTG	-414
R01-TIGRv4S1-000277F	CAAGGAA	-106
R01-TIGRv4S1-000277F	CACAAA	-130
R01-TIGRv4S1-000277F	CACAAAA	-130
R01-TIGRv4S1-000277F	CACAAG	-108
R01-TIGRv4S1-000277F	CACAGC	-985	-723
R01-TIGRv4S1-000277F	CACAGCC	-985	-723
R01-TIGRv4S1-000277F	CACATC	-47
R01-TIGRv4S1-000277F	CACATCC	-47
R01-TIGRv4S1-000277F	CACCAA	-932	-885
R01-TIGRv4S1-000277F	CACCAG	-874
R01-TIGRv4S1-000277F	CACCAGG	-874
R01-TIGRv4S1-000277F	CACCTA	-451
R01-TIGRv4S1-000277F	CACCTAA	-451
R01-TIGRv4S1-000277F	CACGAA	-75
R01-TIGRv4S1-000277F	CACTAG	-645
R01-TIGRv4S1-000277F	CACTAGA	-645
R01-TIGRv4S1-000277F	CACTAGAA	-645
R01-TIGRv4S1-000277F	CACTCGC	-11
R01-TIGRv4S1-000277F	CAGAGC	-16
R01-TIGRv4S1-000277F	CAGAGCAC	-16
R01-TIGRv4S1-000277F	CAGCAC	-341
R01-TIGRv4S1-000277F	CAGCGA	-712
R01-TIGRv4S1-000277F	CAGCGC	-842
R01-TIGRv4S1-000277F	CAGCGCA	-842
R01-TIGRv4S1-000277F	CAGCGCAA	-842
R01-TIGRv4S1-000277F	CAGGAG	-90
R01-TIGRv4S1-000277F	CAGGTG	-308
R01-TIGRv4S1-000277F	CAGTGC	-896	-118
R01-TIGRv4S1-000277F	CAGTGCAA	-896
R01-TIGRv4S1-000277F	CAGTGCTC	-118
R01-TIGRv4S1-000277F	CAGTTTAG	-170
R01-TIGRv4S1-000277F	CATACAC	-79
R01-TIGRv4S1-000277F	CATACACG	-79
R01-TIGRv4S1-000277F	CATAGC	-205
R01-TIGRv4S1-000277F	CATAGCC	-205
R01-TIGRv4S1-000277F	CATCCC	-45
R01-TIGRv4S1-000277F	CATTGC	-970
R01-TIGRv4S1-000277F	CCAAAC	-741
R01-TIGRv4S1-000277F	CCAAAG	-883
R01-TIGRv4S1-000277F	CCAACC	-21
R01-TIGRv4S1-000277F	CCAACTC	-680
R01-TIGRv4S1-000277F	CCAACTCC	-680
R01-TIGRv4S1-000277F	CCAATC	-930
R01-TIGRv4S1-000277F	CCAATCA	-930
R01-TIGRv4S1-000277F	CCACAA	-109
R01-TIGRv4S1-000277F	CCACAT	-48
R01-TIGRv4S1-000277F	CCACCA	-933	-886
R01-TIGRv4S1-000277F	CCACCAA	-933	-886
R01-TIGRv4S1-000277F	CCACCAAA	-886
R01-TIGRv4S1-000277F	CCACTG	-965
R01-TIGRv4S1-000277F	CCATTG	-980
R01-TIGRv4S1-000277F	CCCAAC	-22
R01-TIGRv4S1-000277F	CCCAACC	-22
R01-TIGRv4S1-000277F	CCCACA	-110
R01-TIGRv4S1-000277F	CCCACAA	-110
R01-TIGRv4S1-000277F	CCCCAC	-111
R01-TIGRv4S1-000277F	CCCCACA	-111
R01-TIGRv4S1-000277F	CCCCCC	-42
R01-TIGRv4S1-000277F	CCCCCTC	-41
R01-TIGRv4S1-000277F	CCCCCTCC	-41
R01-TIGRv4S1-000277F	CCCCTC	-40
R01-TIGRv4S1-000277F	CCCCTCC	-40
R01-TIGRv4S1-000277F	CCCTCC	-39
R01-TIGRv4S1-000277F	CCCTCCG	-39
R01-TIGRv4S1-000277F	CCCTCG	-674
R01-TIGRv4S1-000277F	CCGCATC	-162
R01-TIGRv4S1-000277F	CCTACAC	-649
R01-TIGRv4S1-000277F	CCTCCG	-38
R01-TIGRv4S1-000277F	CCTGTG	-953
R01-TIGRv4S1-000277F	CCTTTGC	-923
R01-TIGRv4S1-000277F	CGAAAAG	-73
R01-TIGRv4S1-000277F	CGCAAA	-839
R01-TIGRv4S1-000277F	CGCAAC	-7
R01-TIGRv4S1-000277F	CGCAGT	-120
R01-TIGRv4S1-000277F	CGCATC	-161
R01-TIGRv4S1-000277F	CGCCAC	-50
R01-TIGRv4S1-000277F	CGCCACA	-50
R01-TIGRv4S1-000277F	CGCGCTC	-999
R01-TIGRv4S1-000277F	CGCGCTCA	-999
R01-TIGRv4S1-000277F	CGGCGG	-369
R01-TIGRv4S1-000277F	CGGCGGG	-369
R01-TIGRv4S1-000277F	CGTGTTTC	-557
R01-TIGRv4S1-000277F	CTAAACAC	-728
R01-TIGRv4S1-000277F	CTAAAGC	-199
R01-TIGRv4S1-000277F	CTAAGTTC	-622
R01-TIGRv4S1-000277F	CTACAC	-648
R01-TIGRv4S1-000277F	CTACCA	-683
R01-TIGRv4S1-000277F	CTAGAC	-990
R01-TIGRv4S1-000277F	CTAGACA	-990
R01-TIGRv4S1-000277F	CTAGCTG	-348
R01-TIGRv4S1-000277F	CTAGCTGC	-348
R01-TIGRv4S1-000277F	CTAGTGA	-498
R01-TIGRv4S1-000277F	CTCAAAC	-211
R01-TIGRv4S1-000277F	CTCAAACA	-211
R01-TIGRv4S1-000277F	CTCAAC	-995
R01-TIGRv4S1-000277F	CTCACC	-453
R01-TIGRv4S1-000277F	CTCCCCAC	-113
R01-TIGRv4S1-000277F	CTCCCT	-956	-676
R01-TIGRv4S1-000277F	CTCCCTC	-676
R01-TIGRv4S1-000277F	CTCCCTCG	-676
R01-TIGRv4S1-000277F	CTCCGA	-37
R01-TIGRv4S1-000277F	CTCCTA	-651
R01-TIGRv4S1-000277F	CTCCTAC	-651
R01-TIGRv4S1-000277F	CTCCTACA	-651
R01-TIGRv4S1-000277F	CTCGCA	-9
R01-TIGRv4S1-000277F	CTCTCC	-958
R01-TIGRv4S1-000277F	CTCTCCC	-958
R01-TIGRv4S1-000277F	CTCTTGGG	-946
R01-TIGRv4S1-000277F	CTGATG	-907
R01-TIGRv4S1-000277F	CTGATGC	-907
R01-TIGRv4S1-000277F	CTGCAG	-344
R01-TIGRv4S1-000277F	CTGCAGC	-344
R01-TIGRv4S1-000277F	CTGGAC	-193
R01-TIGRv4S1-000277F	CTGTAC	-901
R01-TIGRv4S1-000277F	CTGTACA	-901
R01-TIGRv4S1-000277F	CTTGCTC	-215
R01-TIGRv4S1-000277F	CTTGGG	-944
R01-TIGRv4S1-000277F	CTTGTGG	-60
R01-TIGRv4S1-000277F	GAAAAA	-797
R01-TIGRv4S1-000277F	GAACAC	-481
R01-TIGRv4S1-000277F	GAACACC	-481
R01-TIGRv4S1-000277F	GAACTG	-547
R01-TIGRv4S1-000277F	GAACTGC	-547
R01-TIGRv4S1-000277F	GAAGAG	-375
R01-TIGRv4S1-000277F	GAAGTAC	-176
R01-TIGRv4S1-000277F	GAATGC	-640
R01-TIGRv4S1-000277F	GAATTGAC	-263
R01-TIGRv4S1-000277F	GACACA	-987	-326
R01-TIGRv4S1-000277F	GACACAA	-326
R01-TIGRv4S1-000277F	GACACAG	-987
R01-TIGRv4S1-000277F	GACAGG	-779	-310
R01-TIGRv4S1-000277F	GACAGGT	-779	-310
R01-TIGRv4S1-000277F	GACTGAAG	-756
R01-TIGRv4S1-000277F	GACTGG	-190
R01-TIGRv4S1-000277F	GAGAAG	-377
R01-TIGRv4S1-000277F	GAGAAGAG	-377
R01-TIGRv4S1-000277F	GAGAGA	-381	-379
R01-TIGRv4S1-000277F	GAGAGAA	-379
R01-TIGRv4S1-000277F	GAGAGAAG	-379
R01-TIGRv4S1-000277F	GAGAGAG	-381
R01-TIGRv4S1-000277F	GAGAGAGA	-381
R01-TIGRv4S1-000277F	GAGATG	-811	-87
R01-TIGRv4S1-000277F	GAGATGA	-811	-87
R01-TIGRv4S1-000277F	GAGCAA	-699
R01-TIGRv4S1-000277F	GAGCAAA	-699
R01-TIGRv4S1-000277F	GAGCAAAC	-699
R01-TIGRv4S1-000277F	GAGCAC	-14
R01-TIGRv4S1-000277F	GAGCAG	-441
R01-TIGRv4S1-000277F	GAGCAGG	-441
R01-TIGRv4S1-000277F	GAGCAT	-593
R01-TIGRv4S1-000277F	GAGCCA	-242
R01-TIGRv4S1-000277F	GAGCGG	-372
R01-TIGRv4S1-000277F	GATAAAAG	-391
R01-TIGRv4S1-000277F	GATAGGA	-148
R01-TIGRv4S1-000277F	GATCCA	-744
R01-TIGRv4S1-000277F	GATCGTG	-560
R01-TIGRv4S1-000277F	GATCTG	-357
R01-TIGRv4S1-000277F	GATCTGTA	-357
R01-TIGRv4S1-000277F	GATGAGA	-384
R01-TIGRv4S1-000277F	GATGATC	-85
R01-TIGRv4S1-000277F	GATGGA	-766
R01-TIGRv4S1-000277F	GATGGAA	-766
R01-TIGRv4S1-000277F	GATGGAAA	-766
R01-TIGRv4S1-000277F	GATGTGAC	-806
R01-TIGRv4S1-000277F	GATGTGCA	-470
R01-TIGRv4S1-000277F	GATTCAC	-878
R01-TIGRv4S1-000277F	GCAAAC	-697
R01-TIGRv4S1-000277F	GCAAACA	-697
R01-TIGRv4S1-000277F	GCAAAG	-838
R01-TIGRv4S1-000277F	GCAACA	-6
R01-TIGRv4S1-000277F	GCAACT	-276
R01-TIGRv4S1-000277F	GCACAA	-131
R01-TIGRv4S1-000277F	GCACAAA	-131
R01-TIGRv4S1-000277F	GCACAAAA	-131
R01-TIGRv4S1-000277F	GCACGG	-339
R01-TIGRv4S1-000277F	GCACGGAC	-339
R01-TIGRv4S1-000277F	GCACTC	-12
R01-TIGRv4S1-000277F	GCACTCG	-12
R01-TIGRv4S1-000277F	GCACTCGC	-12
R01-TIGRv4S1-000277F	GCAGCAC	-342
R01-TIGRv4S1-000277F	GCAGCACG	-342
R01-TIGRv4S1-000277F	GCAGGA	-91
R01-TIGRv4S1-000277F	GCAGGAG	-91
R01-TIGRv4S1-000277F	GCAGGAGA	-91
R01-TIGRv4S1-000277F	GCAGGTAC	-439
R01-TIGRv4S1-000277F	GCAGTG	-119
R01-TIGRv4S1-000277F	GCAGTGC	-119
R01-TIGRv4S1-000277F	GCAGTTG	-465
R01-TIGRv4S1-000277F	GCATCA	-160
R01-TIGRv4S1-000277F	GCCAAC	-416
R01-TIGRv4S1-000277F	GCCAACTG	-416
R01-TIGRv4S1-000277F	GCCAAT	-240
R01-TIGRv4S1-000277F	GCCAATA	-240
R01-TIGRv4S1-000277F	GCCACA	-49
R01-TIGRv4S1-000277F	GCCACC	-934
R01-TIGRv4S1-000277F	GCCACCAA	-934
R01-TIGRv4S1-000277F	GCCACT	-966
R01-TIGRv4S1-000277F	GCCACTG	-966
R01-TIGRv4S1-000277F	GCCATTG	-981
R01-TIGRv4S1-000277F	GCCCAA	-23
R01-TIGRv4S1-000277F	GCCCAACC	-23
R01-TIGRv4S1-000277F	GCCGCA	-163
R01-TIGRv4S1-000277F	GCCGCATC	-163
R01-TIGRv4S1-000277F	GCCTAA	-201
R01-TIGRv4S1-000277F	GCCTAGGC	-719
R01-TIGRv4S1-000277F	GCGCAA	-840
R01-TIGRv4S1-000277F	GCGCCAC	-51
R01-TIGRv4S1-000277F	GCGCTC	-998
R01-TIGRv4S1-000277F	GCGGCG	-370
R01-TIGRv4S1-000277F	GCGGCGGG	-370
R01-TIGRv4S1-000277F	GCTAGC	-349
R01-TIGRv4S1-000277F	GCTCAA	-996	-212
R01-TIGRv4S1-000277F	GCTCAAAC	-212
R01-TIGRv4S1-000277F	GCTCAAC	-996
R01-TIGRv4S1-000277F	GCTCAC	-454
R01-TIGRv4S1-000277F	GCTCACC	-454
R01-TIGRv4S1-000277F	GCTCCC	-114
R01-TIGRv4S1-000277F	GCTCCCC	-114
R01-TIGRv4S1-000277F	GCTCTG	-918
R01-TIGRv4S1-000277F	GCTCTGTG	-918
R01-TIGRv4S1-000277F	GCTGCA	-345
R01-TIGRv4S1-000277F	GCTGCAGC	-345
R01-TIGRv4S1-000277F	GCTGGA	-194
R01-TIGRv4S1-000277F	GCTGGAC	-194
R01-TIGRv4S1-000277F	GCTTGTG	-61
R01-TIGRv4S1-000277F	GCTTGTGG	-61
R01-TIGRv4S1-000277F	GGAAAAG	-763
R01-TIGRv4S1-000277F	GGAAGA	-144
R01-TIGRv4S1-000277F	GGAATC	-103
R01-TIGRv4S1-000277F	GGACCA	-302
R01-TIGRv4S1-000277F	GGACTCT	-335
R01-TIGRv4S1-000277F	GGACTG	-757	-191
R01-TIGRv4S1-000277F	GGACTGA	-757
R01-TIGRv4S1-000277F	GGAGCC	-243
R01-TIGRv4S1-000277F	GGAGCCA	-243
R01-TIGRv4S1-000277F	GGAGCCAA	-243
R01-TIGRv4S1-000277F	GGAGTA	-186
R01-TIGRv4S1-000277F	GGAGTAG	-186
R01-TIGRv4S1-000277F	GGATAAG	-940
R01-TIGRv4S1-000277F	GGATAGG	-149
R01-TIGRv4S1-000277F	GGATAGGA	-149
R01-TIGRv4S1-000277F	GGATCC	-745
R01-TIGRv4S1-000277F	GGATCCA	-745
R01-TIGRv4S1-000277F	GGATCCAA	-745
R01-TIGRv4S1-000277F	GGATCT	-732
R01-TIGRv4S1-000277F	GGATCTA	-732
R01-TIGRv4S1-000277F	GGCAGC	-714
R01-TIGRv4S1-000277F	GGCAGCG	-714
R01-TIGRv4S1-000277F	GGCGCC	-52
R01-TIGRv4S1-000277F	GGCGCCAC	-52
R01-TIGRv4S1-000277F	GGCTTGTG	-62
R01-TIGRv4S1-000277F	GGGACC	-303
R01-TIGRv4S1-000277F	GGGACCA	-303
R01-TIGRv4S1-000277F	GGGATAAG	-941
R01-TIGRv4S1-000277F	GGGCTG	-857
R01-TIGRv4S1-000277F	GGGCTGTG	-857
R01-TIGRv4S1-000277F	GGGTTC	-607
R01-TIGRv4S1-000277F	GGGTTCG	-607
R01-TIGRv4S1-000277F	GGTACA	-436
R01-TIGRv4S1-000277F	GGTGGC	-55
R01-TIGRv4S1-000277F	GGTGGG	-306
R01-TIGRv4S1-000277F	GGTTCG	-606
R01-TIGRv4S1-000277F	GTACAG	-899	-173
R01-TIGRv4S1-000277F	GTACAGT	-899	-173
R01-TIGRv4S1-000277F	GTAGAC	-975	-427
R01-TIGRv4S1-000277F	GTAGACA	-975
R01-TIGRv4S1-000277F	GTATGACA	-783	-314
R01-TIGRv4S1-000277F	GTCTACC	-685
R01-TIGRv4S1-000277F	GTCTACCA	-685
R01-TIGRv4S1-000277F	GTCTAG	-663
R01-TIGRv4S1-000277F	GTCTAGTA	-663
R01-TIGRv4S1-000277F	GTGACTG	-803
R01-TIGRv4S1-000277F	GTGCAA	-894
R01-TIGRv4S1-000277F	GTGCAG	-467
R01-TIGRv4S1-000277F	GTGCTC	-116
R01-TIGRv4S1-000277F	GTGCTCC	-116
R01-TIGRv4S1-000277F	GTGGGACC	-305
R01-TIGRv4S1-000277F	GTGGGC	-233
R01-TIGRv4S1-000277F	GTGGTG	-57
R01-TIGRv4S1-000277F	GTGGTGG	-57
R01-TIGRv4S1-000277F	GTGGTGGC	-57
R01-TIGRv4S1-000277F	GTGTCTC	-950
R01-TIGRv4S1-000277F	GTGTGTG	-789
R01-TIGRv4S1-000277F	GTGTGTGT	-789
R01-TIGRv4S1-000277F	GTTCAG	-845	-618
R01-TIGRv4S1-000277F	GTTCAGC	-845
R01-TIGRv4S1-000277F	GTTTGAGC	-597
R01-TIGRv4S1-000277F	TAAGCAAC	-279
R01-TIGRv4S1-000277F	TACACG	-77
R01-TIGRv4S1-000277F	TACGCAG	-122
R01-TIGRv4S1-000277F	TAGATCTG	-359
R01-TIGRv4S1-000277F	TAGCCA	-418
R01-TIGRv4S1-000277F	TAGCTAGC	-351
R01-TIGRv4S1-000277F	TAGGGC	-859
R01-TIGRv4S1-000277F	TAGTAGAC	-429
R01-TIGRv4S1-000277F	TAGTGGGC	-235
R01-TIGRv4S1-000277F	TAGTTCAG	-847
R01-TIGRv4S1-000277F	TATAAATA	-531
R01-TIGRv4S1-000277F	TCAAACA	-210
R01-TIGRv4S1-000277F	TCACCAGG	-875
R01-TIGRv4S1-000277F	TCCACC	-887
R01-TIGRv4S1-000277F	TCCCCC	-43
R01-TIGRv4S1-000277F	TCCCCCC	-43
R01-TIGRv4S1-000277F	TCCCTC	-675
R01-TIGRv4S1-000277F	TCCTAC	-650
R01-TIGRv4S1-000277F	TCTACC	-684
R01-TIGRv4S1-000277F	TCTCCC	-957
R01-TIGRv4S1-000277F	TCTCTC	-959
R01-TIGRv4S1-000277F	TCTCTCCC	-959
R01-TIGRv4S1-000277F	TCTGATGC	-908
R01-TIGRv4S1-000277F	TCTTGGG	-945
R01-TIGRv4S1-000277F	TGAACACC	-482
R01-TIGRv4S1-000277F	TGAACTGC	-548
R01-TIGRv4S1-000277F	TGACAGG	-780	-311
R01-TIGRv4S1-000277F	TGAGCAT	-594
R01-TIGRv4S1-000277F	TGATGGA	-767
R01-TIGRv4S1-000277F	TGCAGC	-343
R01-TIGRv4S1-000277F	TGCCACTG	-967
R01-TIGRv4S1-000277F	TGGAGC	-244
R01-TIGRv4S1-000277F	TGGAGTAG	-187
R01-TIGRv4S1-000277F	TGGGATA	-942
R01-TIGRv4S1-000277F	TGGTGGC	-56
R01-TIGRv4S1-000277F	TGTAGACA	-976
R01-TIGRv4S1-000277F	TGTCTAG	-664
R01-TIGRv4S1-000277F	TGTGTGTG	-790
R01-TIGRv4S1-000277F	TTACGC	-123
R01-TIGRv4S1-000277F	TTGCAC	-133
R01-TIGRv4S1-000277F	TTTTTAT	-588
R01-TIGRv4S1-000277F	TTTTTTA	-569	-513
R01-TIGRv4S1-000390F	AAAAAC	-685
R01-TIGRv4S1-000390F	AAAAGA	-584	-352	-90	-62
R01-TIGRv4S1-000390F	AAAAGAA	-584
R01-TIGRv4S1-000390F	AAAAGAAT	-584
R01-TIGRv4S1-000390F	AAAAGAC	-90
R01-TIGRv4S1-000390F	AAAAGACA	-90
R01-TIGRv4S1-000390F	AAACCTCA	-683
R01-TIGRv4S1-000390F	AAAGAC	-714	-89
R01-TIGRv4S1-000390F	AAAGACA	-714	-89
R01-TIGRv4S1-000390F	AAATCC	-334
R01-TIGRv4S1-000390F	AACAAC	-53	-43
R01-TIGRv4S1-000390F	AACAGTCC	-762
R01-TIGRv4S1-000390F	AACAGTG	-50
R01-TIGRv4S1-000390F	AACATC	-909	-271
R01-TIGRv4S1-000390F	AACCTC	-682
R01-TIGRv4S1-000390F	AACCTG	-870
R01-TIGRv4S1-000390F	AACGAAGG	-418
R01-TIGRv4S1-000390F	AACGAG	-40
R01-TIGRv4S1-000390F	AACGAGC	-40
R01-TIGRv4S1-000390F	AACGATCA	-203
R01-TIGRv4S1-000390F	AACTCTCA	-244
R01-TIGRv4S1-000390F	AAGAAC	-822
R01-TIGRv4S1-000390F	AAGAACTG	-822
R01-TIGRv4S1-000390F	AAGTAGG	-21
R01-TIGRv4S1-000390F	AATACAGC	-731
R01-TIGRv4S1-000390F	AATCAAC	-433
R01-TIGRv4S1-000390F	ACAAAGG	-428
R01-TIGRv4S1-000390F	ACAACAG	-52
R01-TIGRv4S1-000390F	ACAACC	-872
R01-TIGRv4S1-000390F	ACACATA	-462
R01-TIGRv4S1-000390F	ACACTGG	-85	-70
R01-TIGRv4S1-000390F	ACACTTAC	-157
R01-TIGRv4S1-000390F	ACAGAAGC	-32
R01-TIGRv4S1-000390F	ACAGCT	-728
R01-TIGRv4S1-000390F	ACAGTCC	-761
R01-TIGRv4S1-000390F	ACCTCACA	-681
R01-TIGRv4S1-000390F	ACGAAGG	-417
R01-TIGRv4S1-000390F	ACGAAGGA	-417
R01-TIGRv4S1-000390F	ACGAGC	-39
R01-TIGRv4S1-000390F	ACGATCA	-202
R01-TIGRv4S1-000390F	ACGATTCA	-97
R01-TIGRv4S1-000390F	ACTCTC	-243
R01-TIGRv4S1-000390F	AGAACTG	-821
R01-TIGRv4S1-000390F	AGAATGAG	-860
R01-TIGRv4S1-000390F	AGACGG	-698
R01-TIGRv4S1-000390F	AGACGGA	-698
R01-TIGRv4S1-000390F	AGAGAG	-513	-292
R01-TIGRv4S1-000390F	AGAGGTTC	-279
R01-TIGRv4S1-000390F	AGCAAAGG	-490
R01-TIGRv4S1-000390F	AGCAAC	-36
R01-TIGRv4S1-000390F	AGCAGC	-8
R01-TIGRv4S1-000390F	AGCAGCAG	-8
R01-TIGRv4S1-000390F	AGCATTG	-972
R01-TIGRv4S1-000390F	AGCGTA	-589
R01-TIGRv4S1-000390F	AGCTATG	-620
R01-TIGRv4S1-000390F	AGGAAG	-593	-283
R01-TIGRv4S1-000390F	AGGAAGA	-283
R01-TIGRv4S1-000390F	AGGAAGC	-593
R01-TIGRv4S1-000390F	AGGAAGCG	-593
R01-TIGRv4S1-000390F	AGGAGA	-295
R01-TIGRv4S1-000390F	AGGATG	-77
R01-TIGRv4S1-000390F	AGGCAGC	-17
R01-TIGRv4S1-000390F	AGGCAGCA	-17
R01-TIGRv4S1-000390F	AGGGACCC	-446
R01-TIGRv4S1-000390F	AGGTTC	-277
R01-TIGRv4S1-000390F	AGTTGAG	-254
R01-TIGRv4S1-000390F	ATACAGC	-730
R01-TIGRv4S1-000390F	ATCAAC	-432
R01-TIGRv4S1-000390F	ATCAACAA	-432
R01-TIGRv4S1-000390F	ATCACTAA	-739
R01-TIGRv4S1-000390F	ATCTAGAC	-940
R01-TIGRv4S1-000390F	ATGACC	-215
R01-TIGRv4S1-000390F	CAAAAGA	-353	-91
R01-TIGRv4S1-000390F	CAAACA	-661
R01-TIGRv4S1-000390F	CAAACAT	-661
R01-TIGRv4S1-000390F	CAAAGC	-493
R01-TIGRv4S1-000390F	CAAAGCAA	-493
R01-TIGRv4S1-000390F	CAAAGG	-488	-427
R01-TIGRv4S1-000390F	CAAAGGA	-427
R01-TIGRv4S1-000390F	CAACAAAG	-430
R01-TIGRv4S1-000390F	CAACAG	-51	-34
R01-TIGRv4S1-000390F	CAACAGTG	-51
R01-TIGRv4S1-000390F	CAACAT	-272
R01-TIGRv4S1-000390F	CAACATC	-272
R01-TIGRv4S1-000390F	CAACCTG	-871
R01-TIGRv4S1-000390F	CAACCTGA	-871
R01-TIGRv4S1-000390F	CAACGA	-553	-318	-41
R01-TIGRv4S1-000390F	CAACGAG	-41
R01-TIGRv4S1-000390F	CAACGAGC	-41
R01-TIGRv4S1-000390F	CAAGTAG	-22
R01-TIGRv4S1-000390F	CACAGC	-11
R01-TIGRv4S1-000390F	CACATA	-461
R01-TIGRv4S1-000390F	CACCTA	-828
R01-TIGRv4S1-000390F	CACCTAA	-828
R01-TIGRv4S1-000390F	CACTAAAA	-737
R01-TIGRv4S1-000390F	CACTGG	-84	-69
R01-TIGRv4S1-000390F	CACTTAC	-156
R01-TIGRv4S1-000390F	CAGAAG	-31
R01-TIGRv4S1-000390F	CAGAAGC	-31
R01-TIGRv4S1-000390F	CAGAATC	-141
R01-TIGRv4S1-000390F	CAGAATCA	-141
R01-TIGRv4S1-000390F	CAGAATG	-861
R01-TIGRv4S1-000390F	CAGCAC	-14
R01-TIGRv4S1-000390F	CAGCAG	-9	-6
R01-TIGRv4S1-000390F	CAGTCC	-760
R01-TIGRv4S1-000390F	CAGTGA	-48
R01-TIGRv4S1-000390F	CATAGACG	-701
R01-TIGRv4S1-000390F	CATAGG	-405
R01-TIGRv4S1-000390F	CATAGGA	-405
R01-TIGRv4S1-000390F	CATCAC	-740
R01-TIGRv4S1-000390F	CATCACTA	-740
R01-TIGRv4S1-000390F	CATCTTG	-269
R01-TIGRv4S1-000390F	CATGTAGG	-300
R01-TIGRv4S1-000390F	CATGTG	-135
R01-TIGRv4S1-000390F	CATTAACA	-913
R01-TIGRv4S1-000390F	CATTGC	-305
R01-TIGRv4S1-000390F	CATTGCA	-305
R01-TIGRv4S1-000390F	CATTGTTC	-970
R01-TIGRv4S1-000390F	CCAACG	-319
R01-TIGRv4S1-000390F	CCAACGA	-319
R01-TIGRv4S1-000390F	CCAACGAA	-319
R01-TIGRv4S1-000390F	CCAGATAC	-542
R01-TIGRv4S1-000390F	CCTAATC	-211
R01-TIGRv4S1-000390F	CCTATAG	-330
R01-TIGRv4S1-000390F	CCTATG	-218
R01-TIGRv4S1-000390F	CCTATGA	-218
R01-TIGRv4S1-000390F	CCTATGAC	-218
R01-TIGRv4S1-000390F	CCTCAC	-680
R01-TIGRv4S1-000390F	CCTCACA	-680
R01-TIGRv4S1-000390F	CCTCACAA	-680
R01-TIGRv4S1-000390F	CCTCCG	-999
R01-TIGRv4S1-000390F	CCTCCGT	-999
R01-TIGRv4S1-000390F	CCTCCGTT	-999
R01-TIGRv4S1-000390F	CCTCTA	-647
R01-TIGRv4S1-000390F	CCTCTAT	-647
R01-TIGRv4S1-000390F	CCTCTC	-182
R01-TIGRv4S1-000390F	CCTGAA	-868
R01-TIGRv4S1-000390F	CCTGAAAC	-868
R01-TIGRv4S1-000390F	CCTTTC	-756
R01-TIGRv4S1-000390F	CGAAGG	-416
R01-TIGRv4S1-000390F	CGAAGGA	-416
R01-TIGRv4S1-000390F	CGAAGGAA	-416
R01-TIGRv4S1-000390F	CGATCA	-201
R01-TIGRv4S1-000390F	CGATCAT	-201
R01-TIGRv4S1-000390F	CGATTC	-96
R01-TIGRv4S1-000390F	CGATTCA	-96
R01-TIGRv4S1-000390F	CTAAATCC	-336
R01-TIGRv4S1-000390F	CTAACG	-205
R01-TIGRv4S1-000390F	CTAACTC	-246
R01-TIGRv4S1-000390F	CTAGAAAG	-884
R01-TIGRv4S1-000390F	CTAGAC	-938
R01-TIGRv4S1-000390F	CTAGACA	-938
R01-TIGRv4S1-000390F	CTATCAG	-145
R01-TIGRv4S1-000390F	CTCACA	-679
R01-TIGRv4S1-000390F	CTCCCT	-650
R01-TIGRv4S1-000390F	CTCCCTC	-650
R01-TIGRv4S1-000390F	CTCCTC	-184
R01-TIGRv4S1-000390F	CTCCTCTC	-184
R01-TIGRv4S1-000390F	CTCTCA	-242
R01-TIGRv4S1-000390F	CTCTCAT	-242
R01-TIGRv4S1-000390F	CTGAAAC	-867
R01-TIGRv4S1-000390F	CTTTCACC	-832
R01-TIGRv4S1-000390F	GAAAAA	-263
R01-TIGRv4S1-000390F	GAAACAG	-865
R01-TIGRv4S1-000390F	GAAAGTC	-881
R01-TIGRv4S1-000390F	GAAATTGC	-527
R01-TIGRv4S1-000390F	GAACTG	-820
R01-TIGRv4S1-000390F	GAAGAG	-281
R01-TIGRv4S1-000390F	GAAGAGG	-281
R01-TIGRv4S1-000390F	GAAGGAT	-79
R01-TIGRv4S1-000390F	GAATGTG	-898
R01-TIGRv4S1-000390F	GACAAC	-555
R01-TIGRv4S1-000390F	GACACA	-463
R01-TIGRv4S1-000390F	GACACT	-86
R01-TIGRv4S1-000390F	GACACTG	-86
R01-TIGRv4S1-000390F	GACACTGG	-86
R01-TIGRv4S1-000390F	GACATATC	-711
R01-TIGRv4S1-000390F	GACCTA	-213
R01-TIGRv4S1-000390F	GACCTT	-364
R01-TIGRv4S1-000390F	GACCTTTG	-364
R01-TIGRv4S1-000390F	GACGATG	-842
R01-TIGRv4S1-000390F	GACGATGA	-842
R01-TIGRv4S1-000390F	GACGGA	-697
R01-TIGRv4S1-000390F	GACGGAT	-697
R01-TIGRv4S1-000390F	GAGAGA	-293
R01-TIGRv4S1-000390F	GAGAGAG	-293
R01-TIGRv4S1-000390F	GAGAGTAA	-512
R01-TIGRv4S1-000390F	GAGATAAG	-478
R01-TIGRv4S1-000390F	GAGCAA	-37
R01-TIGRv4S1-000390F	GAGGTTC	-278
R01-TIGRv4S1-000390F	GAGTCT	-250
R01-TIGRv4S1-000390F	GATGAC	-845
R01-TIGRv4S1-000390F	GATGACG	-845
R01-TIGRv4S1-000390F	GATTAGAG	-348
R01-TIGRv4S1-000390F	GCAAAG	-489
R01-TIGRv4S1-000390F	GCAAAGG	-489
R01-TIGRv4S1-000390F	GCAACA	-35
R01-TIGRv4S1-000390F	GCAACAG	-35
R01-TIGRv4S1-000390F	GCAACAGA	-35
R01-TIGRv4S1-000390F	GCACAG	-12
R01-TIGRv4S1-000390F	GCAGCAC	-15
R01-TIGRv4S1-000390F	GCAGCAG	-7
R01-TIGRv4S1-000390F	GCATCA	-26
R01-TIGRv4S1-000390F	GCATGTA	-301
R01-TIGRv4S1-000390F	GCATTG	-971
R01-TIGRv4S1-000390F	GCTATG	-619
R01-TIGRv4S1-000390F	GCTATGTA	-619
R01-TIGRv4S1-000390F	GGAAGA	-282
R01-TIGRv4S1-000390F	GGAAGAG	-282
R01-TIGRv4S1-000390F	GGAAGAGG	-282
R01-TIGRv4S1-000390F	GGAAGC	-592
R01-TIGRv4S1-000390F	GGAAGCG	-592
R01-TIGRv4S1-000390F	GGAAGG	-80
R01-TIGRv4S1-000390F	GGAAGGA	-80
R01-TIGRv4S1-000390F	GGACAA	-556
R01-TIGRv4S1-000390F	GGACAAC	-556
R01-TIGRv4S1-000390F	GGACAACG	-556
R01-TIGRv4S1-000390F	GGACAC	-464
R01-TIGRv4S1-000390F	GGACACA	-464
R01-TIGRv4S1-000390F	GGACACAT	-464
R01-TIGRv4S1-000390F	GGACCC	-444
R01-TIGRv4S1-000390F	GGACCT	-365
R01-TIGRv4S1-000390F	GGACCTT	-365
R01-TIGRv4S1-000390F	GGAGAG	-294
R01-TIGRv4S1-000390F	GGAGAGAG	-294
R01-TIGRv4S1-000390F	GGATTGA	-694
R01-TIGRv4S1-000390F	GGCAGC	-16
R01-TIGRv4S1-000390F	GGCAGCAC	-16
R01-TIGRv4S1-000390F	GGGACC	-445
R01-TIGRv4S1-000390F	GGGACCC	-445
R01-TIGRv4S1-000390F	GTAAGG	-449
R01-TIGRv4S1-000390F	GTAAGGG	-449
R01-TIGRv4S1-000390F	GTACAC	-72
R01-TIGRv4S1-000390F	GTACACTG	-72
R01-TIGRv4S1-000390F	GTACGA	-99
R01-TIGRv4S1-000390F	GTAGGC	-19
R01-TIGRv4S1-000390F	GTAGGCA	-19
R01-TIGRv4S1-000390F	GTCCAG	-544
R01-TIGRv4S1-000390F	GTCCAGA	-544
R01-TIGRv4S1-000390F	GTCCTT	-758
R01-TIGRv4S1-000390F	GTCTAG	-922
R01-TIGRv4S1-000390F	GTGAAC	-46
R01-TIGRv4S1-000390F	GTGAACA	-46
R01-TIGRv4S1-000390F	GTGAGTAA	-894
R01-TIGRv4S1-000390F	GTGTCTAG	-924
R01-TIGRv4S1-000390F	GTGTGTC	-926
R01-TIGRv4S1-000390F	GTTGAGTC	-253
R01-TIGRv4S1-000390F	TAAAAC	-983	-765
R01-TIGRv4S1-000390F	TACAAC	-873
R01-TIGRv4S1-000390F	TACAGC	-729
R01-TIGRv4S1-000390F	TAGAGAG	-514
R01-TIGRv4S1-000390F	TAGGAGA	-296
R01-TIGRv4S1-000390F	TATAAATA	-811
R01-TIGRv4S1-000390F	TATATATA	-957
R01-TIGRv4S1-000390F	TATGTATA	-617	-611
R01-TIGRv4S1-000390F	TATTTATA	-961
R01-TIGRv4S1-000390F	TCAAACA	-662
R01-TIGRv4S1-000390F	TCAACATC	-273
R01-TIGRv4S1-000390F	TCATAGGA	-406
R01-TIGRv4S1-000390F	TCATCAC	-741
R01-TIGRv4S1-000390F	TCATTGC	-306
R01-TIGRv4S1-000390F	TCATTGCA	-306
R01-TIGRv4S1-000390F	TCCAAC	-320
R01-TIGRv4S1-000390F	TCCCTC	-649
R01-TIGRv4S1-000390F	TCCTCC	-1000
R01-TIGRv4S1-000390F	TCCTCT	-183
R01-TIGRv4S1-000390F	TCCTCTC	-183
R01-TIGRv4S1-000390F	TCTCATTC	-241
R01-TIGRv4S1-000390F	TCTCCC	-651
R01-TIGRv4S1-000390F	TCTCCCTC	-651
R01-TIGRv4S1-000390F	TGCATG	-302
R01-TIGRv4S1-000390F	TGGAAG	-81
R01-TIGRv4S1-000390F	TGGACAA	-557
R01-TIGRv4S1-000390F	TGGACC	-366
R01-TIGRv4S1-000390F	TGTCCAGA	-545
R01-TIGRv4S1-000390F	TGTCTAG	-923
R01-TIGRv4S1-000390F	TGTGTGTC	-927
R01-TIGRv4S1-000390F	TTCTCCTC	-186
R01-TIGRv4S1-000390F	TTGGACC	-367
R01-TIGRv4S1-000390F	TTTTTAT	-108
R01-TIGRv4S1-000390F	TTTTTTA	-600	-128	-109
R01-TIGRv4S1-000390F	TTTTTTT	-129	-112	-111	-110
R01-TIGRv4S1-000546F	AAAAAC	-221
R01-TIGRv4S1-000546F	AAAAAG	-353	-347
R01-TIGRv4S1-000546F	AAAAGA	-352	-346
R01-TIGRv4S1-000546F	AAAAGAA	-352
R01-TIGRv4S1-000546F	AAAAGAAA	-352
R01-TIGRv4S1-000546F	AAAAGAC	-346
R01-TIGRv4S1-000546F	AAACAC	-609
R01-TIGRv4S1-000546F	AAAGAC	-345
R01-TIGRv4S1-000546F	AACACGTC	-608
R01-TIGRv4S1-000546F	AACCAA	-719	-613
R01-TIGRv4S1-000546F	AACCAG	-284
R01-TIGRv4S1-000546F	AACCATTG	-391
R01-TIGRv4S1-000546F	AACTAC	-447	-176
R01-TIGRv4S1-000546F	AACTACG	-447
R01-TIGRv4S1-000546F	AACTGG	-369
R01-TIGRv4S1-000546F	AAGCAATC	-732
R01-TIGRv4S1-000546F	AAGCAC	-259
R01-TIGRv4S1-000546F	AAGCCA	-202
R01-TIGRv4S1-000546F	AAGCCAA	-202
R01-TIGRv4S1-000546F	AATAACC	-722
R01-TIGRv4S1-000546F	AATATATA	-329
R01-TIGRv4S1-000546F	AATCAGCC	-246
R01-TIGRv4S1-000546F	AATCGATC	-525
R01-TIGRv4S1-000546F	AATGCC	-142
R01-TIGRv4S1-000546F	ACAAAAAC	-223
R01-TIGRv4S1-000546F	ACAAGCG	-703
R01-TIGRv4S1-000546F	ACACAA	-749	-456
R01-TIGRv4S1-000546F	ACACAAA	-456
R01-TIGRv4S1-000546F	ACACAAAC	-456
R01-TIGRv4S1-000546F	ACACAG	-684
R01-TIGRv4S1-000546F	ACACATC	-30
R01-TIGRv4S1-000546F	ACACCT	-532
R01-TIGRv4S1-000546F	ACACGTC	-607
R01-TIGRv4S1-000546F	ACACTAA	-552
R01-TIGRv4S1-000546F	ACAGGA	-255
R01-TIGRv4S1-000546F	ACCAAA	-718	-612
R01-TIGRv4S1-000546F	ACCAAAC	-612
R01-TIGRv4S1-000546F	ACCAAACA	-612
R01-TIGRv4S1-000546F	ACCAAAG	-718
R01-TIGRv4S1-000546F	ACCAAAGC	-718
R01-TIGRv4S1-000546F	ACCAAC	-616
R01-TIGRv4S1-000546F	ACCAACC	-616
R01-TIGRv4S1-000546F	ACCAACCA	-616
R01-TIGRv4S1-000546F	ACCATG	-101
R01-TIGRv4S1-000546F	ACCATGC	-101
R01-TIGRv4S1-000546F	ACCATTG	-390
R01-TIGRv4S1-000546F	ACCGTC	-988
R01-TIGRv4S1-000546F	ACGAAC	-973	-835
R01-TIGRv4S1-000546F	ACGCTTGC	-217
R01-TIGRv4S1-000546F	ACGGAC	-839
R01-TIGRv4S1-000546F	ACGTACA	-831
R01-TIGRv4S1-000546F	ACGTACAC	-831
R01-TIGRv4S1-000546F	ACGTCCGC	-605
R01-TIGRv4S1-000546F	ACGTGA	-978
R01-TIGRv4S1-000546F	ACGTGCGC	-443
R01-TIGRv4S1-000546F	ACTGCTC	-541
R01-TIGRv4S1-000546F	ACTGCTCC	-541
R01-TIGRv4S1-000546F	AGAAAA	-355	-349
R01-TIGRv4S1-000546F	AGAAAAAG	-355	-349
R01-TIGRv4S1-000546F	AGACTTTG	-343
R01-TIGRv4S1-000546F	AGCAAGC	-739	-735	-205
R01-TIGRv4S1-000546F	AGCAAGCC	-205
R01-TIGRv4S1-000546F	AGCATAG	-77
R01-TIGRv4S1-000546F	AGCCAA	-201
R01-TIGRv4S1-000546F	AGCTAGC	-20
R01-TIGRv4S1-000546F	AGCTGC	-16
R01-TIGRv4S1-000546F	AGCTTC	-815
R01-TIGRv4S1-000546F	AGGAGC	-742
R01-TIGRv4S1-000546F	AGGATTAG	-433
R01-TIGRv4S1-000546F	AGTAACC	-471
R01-TIGRv4S1-000546F	AGTGCAA	-482
R01-TIGRv4S1-000546F	AGTTCAG	-82
R01-TIGRv4S1-000546F	ATAACC	-721
R01-TIGRv4S1-000546F	ATAACCA	-721
R01-TIGRv4S1-000546F	ATACACA	-32
R01-TIGRv4S1-000546F	ATCAGCC	-245
R01-TIGRv4S1-000546F	ATCCGC	-642
R01-TIGRv4S1-000546F	ATCCTAG	-303
R01-TIGRv4S1-000546F	ATCCTCT	-116
R01-TIGRv4S1-000546F	ATCGATC	-960	-756	-524
R01-TIGRv4S1-000546F	ATCGATCA	-960	-756
R01-TIGRv4S1-000546F	ATGCGC	-98
R01-TIGRv4S1-000546F	ATGCGCA	-98
R01-TIGRv4S1-000546F	ATTCCG	-805
R01-TIGRv4S1-000546F	ATTGGGC	-579
R01-TIGRv4S1-000546F	CAAAAAC	-222
R01-TIGRv4S1-000546F	CAAACA	-610
R01-TIGRv4S1-000546F	CAAACAC	-610
R01-TIGRv4S1-000546F	CAAAGC	-716
R01-TIGRv4S1-000546F	CAACCA	-614
R01-TIGRv4S1-000546F	CAACCAA	-614
R01-TIGRv4S1-000546F	CAAGAG	-746
R01-TIGRv4S1-000546F	CAAGAGG	-746
R01-TIGRv4S1-000546F	CAAGCA	-737	-733	-260
R01-TIGRv4S1-000546F	CAAGCAC	-260
R01-TIGRv4S1-000546F	CAAGCC	-203
R01-TIGRv4S1-000546F	CAAGCG	-702
R01-TIGRv4S1-000546F	CAAGCGGG	-702
R01-TIGRv4S1-000546F	CAAGCTA	-22
R01-TIGRv4S1-000546F	CACAAA	-455	-93
R01-TIGRv4S1-000546F	CACAAAC	-455
R01-TIGRv4S1-000546F	CACAAG	-748	-24
R01-TIGRv4S1-000546F	CACAAGC	-24
R01-TIGRv4S1-000546F	CACACA	-793	-750	-685	-457
R01-TIGRv4S1-000546F	CACACAAG	-750
R01-TIGRv4S1-000546F	CACACC	-533
R01-TIGRv4S1-000546F	CACAGG	-683	-256
R01-TIGRv4S1-000546F	CACAGGG	-683
R01-TIGRv4S1-000546F	CACATC	-645	-29
R01-TIGRv4S1-000546F	CACATCA	-29
R01-TIGRv4S1-000546F	CACATCAC	-29
R01-TIGRv4S1-000546F	CACATCC	-645
R01-TIGRv4S1-000546F	CACATG	-791
R01-TIGRv4S1-000546F	CACCGT	-188
R01-TIGRv4S1-000546F	CACCTA	-271
R01-TIGRv4S1-000546F	CACCTC	-47
R01-TIGRv4S1-000546F	CACCTCC	-47
R01-TIGRv4S1-000546F	CACGTC	-606
R01-TIGRv4S1-000546F	CACGTGAC	-979
R01-TIGRv4S1-000546F	CACTGC	-542
R01-TIGRv4S1-000546F	CACTGCTC	-542
R01-TIGRv4S1-000546F	CAGATTG	-152
R01-TIGRv4S1-000546F	CAGCAT	-78
R01-TIGRv4S1-000546F	CAGCATAG	-78
R01-TIGRv4S1-000546F	CAGCTA	-41
R01-TIGRv4S1-000546F	CAGGGA	-681
R01-TIGRv4S1-000546F	CAGGGAG	-681
R01-TIGRv4S1-000546F	CAGGGAGA	-681
R01-TIGRv4S1-000546F	CAGGTG	-947
R01-TIGRv4S1-000546F	CATCAC	-27
R01-TIGRv4S1-000546F	CATCCG	-643
R01-TIGRv4S1-000546F	CATGCGC	-99
R01-TIGRv4S1-000546F	CATGGG	-594
R01-TIGRv4S1-000546F	CATGTC	-493
R01-TIGRv4S1-000546F	CCAAAC	-611
R01-TIGRv4S1-000546F	CCAAACA	-611
R01-TIGRv4S1-000546F	CCAAACAC	-611
R01-TIGRv4S1-000546F	CCAAAG	-717
R01-TIGRv4S1-000546F	CCAAAGC	-717
R01-TIGRv4S1-000546F	CCAACC	-615
R01-TIGRv4S1-000546F	CCAACCAA	-615
R01-TIGRv4S1-000546F	CCACAC	-534
R01-TIGRv4S1-000546F	CCACACC	-534
R01-TIGRv4S1-000546F	CCACCG	-189
R01-TIGRv4S1-000546F	CCACCGT	-189
R01-TIGRv4S1-000546F	CCACCTAG	-272
R01-TIGRv4S1-000546F	CCAGTTG	-282
R01-TIGRv4S1-000546F	CCATGA	-761
R01-TIGRv4S1-000546F	CCATGAT	-761
R01-TIGRv4S1-000546F	CCATGATC	-761
R01-TIGRv4S1-000546F	CCATGC	-996	-100
R01-TIGRv4S1-000546F	CCATGCG	-996	-100
R01-TIGRv4S1-000546F	CCATGCGC	-100
R01-TIGRv4S1-000546F	CCATTG	-389
R01-TIGRv4S1-000546F	CCCACA	-535
R01-TIGRv4S1-000546F	CCCACAC	-535
R01-TIGRv4S1-000546F	CCCACACC	-535
R01-TIGRv4S1-000546F	CCGAGC	-802
R01-TIGRv4S1-000546F	CCGAGCG	-802
R01-TIGRv4S1-000546F	CCGAGCGT	-802
R01-TIGRv4S1-000546F	CCGATC	-963
R01-TIGRv4S1-000546F	CCGCTGC	-640
R01-TIGRv4S1-000546F	CCGTAC	-620
R01-TIGRv4S1-000546F	CCGTACC	-620
R01-TIGRv4S1-000546F	CCGTCG	-987
R01-TIGRv4S1-000546F	CCGTTC	-186
R01-TIGRv4S1-000546F	CCTAGTTC	-301
R01-TIGRv4S1-000546F	CCTCCA	-45
R01-TIGRv4S1-000546F	CCTCCAGC	-45
R01-TIGRv4S1-000546F	CCTCCC	-138
R01-TIGRv4S1-000546F	CCTCCCTC	-138
R01-TIGRv4S1-000546F	CCTCTC	-114
R01-TIGRv4S1-000546F	CCTCTCTC	-114
R01-TIGRv4S1-000546F	CGAACC	-991
R01-TIGRv4S1-000546F	CGAACCG	-991
R01-TIGRv4S1-000546F	CGAACG	-972	-834
R01-TIGRv4S1-000546F	CGAACGG	-972
R01-TIGRv4S1-000546F	CGAGTG	-630
R01-TIGRv4S1-000546F	CGAGTGC	-630
R01-TIGRv4S1-000546F	CGATCA	-983	-958	-754
R01-TIGRv4S1-000546F	CGATCAC	-983	-754
R01-TIGRv4S1-000546F	CGATCACG	-983
R01-TIGRv4S1-000546F	CGATCAT	-958
R01-TIGRv4S1-000546F	CGATCG	-962	-573
R01-TIGRv4S1-000546F	CGCACA	-95
R01-TIGRv4S1-000546F	CGCACAA	-95
R01-TIGRv4S1-000546F	CGCTAA	-508
R01-TIGRv4S1-000546F	CGCTAACC	-508
R01-TIGRv4S1-000546F	CGCTGC	-639
R01-TIGRv4S1-000546F	CGCTGCAC	-639
R01-TIGRv4S1-000546F	CGCTTAG	-438
R01-TIGRv4S1-000546F	CGCTTG	-216
R01-TIGRv4S1-000546F	CGCTTGC	-216
R01-TIGRv4S1-000546F	CGGACG	-838
R01-TIGRv4S1-000546F	CGGGAG	-698
R01-TIGRv4S1-000546F	CGGGAGA	-698
R01-TIGRv4S1-000546F	CGGGTCC	-968
R01-TIGRv4S1-000546F	CGGGTCCG	-968
R01-TIGRv4S1-000546F	CGTACA	-830
R01-TIGRv4S1-000546F	CGTACAC	-830
R01-TIGRv4S1-000546F	CGTATC	-766
R01-TIGRv4S1-000546F	CGTCAG	-950
R01-TIGRv4S1-000546F	CGTCAGG	-950
R01-TIGRv4S1-000546F	CGTCCC	-624
R01-TIGRv4S1-000546F	CGTCCGC	-604
R01-TIGRv4S1-000546F	CGTGAC	-977
R01-TIGRv4S1-000546F	CGTGACG	-977
R01-TIGRv4S1-000546F	CGTGCA	-797
R01-TIGRv4S1-000546F	CGTGCAC	-797
R01-TIGRv4S1-000546F	CGTGCG	-442
R01-TIGRv4S1-000546F	CGTGCGC	-442
R01-TIGRv4S1-000546F	CTAACC	-506	-286
R01-TIGRv4S1-000546F	CTAACCA	-286
R01-TIGRv4S1-000546F	CTAATCAG	-157
R01-TIGRv4S1-000546F	CTACCA	-103
R01-TIGRv4S1-000546F	CTAGCTA	-488	-59
R01-TIGRv4S1-000546F	CTAGCTG	-18
R01-TIGRv4S1-000546F	CTAGCTGC	-18
R01-TIGRv4S1-000546F	CTAGTGC	-484	-55
R01-TIGRv4S1-000546F	CTCACA	-687
R01-TIGRv4S1-000546F	CTCACC	-49
R01-TIGRv4S1-000546F	CTCCAG	-44
R01-TIGRv4S1-000546F	CTCCCA	-537
R01-TIGRv4S1-000546F	CTCCCT	-137
R01-TIGRv4S1-000546F	CTCCCTC	-137
R01-TIGRv4S1-000546F	CTCGAG	-632
R01-TIGRv4S1-000546F	CTCTAC	-105
R01-TIGRv4S1-000546F	CTCTACC	-105
R01-TIGRv4S1-000546F	CTCTCTAC	-107
R01-TIGRv4S1-000546F	CTCTCTC	-113	-111	-109
R01-TIGRv4S1-000546F	CTCTTTCC	-9
R01-TIGRv4S1-000546F	CTGACGG	-842
R01-TIGRv4S1-000546F	CTGCAC	-637
R01-TIGRv4S1-000546F	CTGCTC	-540	-14
R01-TIGRv4S1-000546F	CTGCTCC	-540
R01-TIGRv4S1-000546F	CTGCTCCC	-540
R01-TIGRv4S1-000546F	CTGCTCTC	-14
R01-TIGRv4S1-000546F	CTGTGG	-292
R01-TIGRv4S1-000546F	CTGTGGC	-292
R01-TIGRv4S1-000546F	CTGTTTGG	-777
R01-TIGRv4S1-000546F	CTTAACAC	-556
R01-TIGRv4S1-000546F	CTTGCA	-214
R01-TIGRv4S1-000546F	CTTGGTG	-711
R01-TIGRv4S1-000546F	CTTTAGC	-131
R01-TIGRv4S1-000546F	CTTTCC	-7
R01-TIGRv4S1-000546F	CTTTCCT	-7
R01-TIGRv4S1-000546F	GAAAAA	-354	-348
R01-TIGRv4S1-000546F	GAACGT	-833
R01-TIGRv4S1-000546F	GAACGTA	-833
R01-TIGRv4S1-000546F	GAACTG	-370
R01-TIGRv4S1-000546F	GAATCAG	-247
R01-TIGRv4S1-000546F	GAATCAGC	-247
R01-TIGRv4S1-000546F	GAATCTG	-417
R01-TIGRv4S1-000546F	GACGAACG	-974	-836
R01-TIGRv4S1-000546F	GACGGA	-840
R01-TIGRv4S1-000546F	GACGGAC	-840
R01-TIGRv4S1-000546F	GACGGACG	-840
R01-TIGRv4S1-000546F	GACTTTG	-342
R01-TIGRv4S1-000546F	GAGAAC	-227
R01-TIGRv4S1-000546F	GAGAACA	-227
R01-TIGRv4S1-000546F	GAGAACAA	-227
R01-TIGRv4S1-000546F	GAGAGG	-695
R01-TIGRv4S1-000546F	GAGAGGG	-695
R01-TIGRv4S1-000546F	GAGCAA	-740
R01-TIGRv4S1-000546F	GAGCAAG	-740
R01-TIGRv4S1-000546F	GAGCAAGC	-740
R01-TIGRv4S1-000546F	GAGGAG	-743
R01-TIGRv4S1-000546F	GAGGAGC	-743
R01-TIGRv4S1-000546F	GAGGGG	-693
R01-TIGRv4S1-000546F	GAGGGGC	-693
R01-TIGRv4S1-000546F	GAGTAACC	-472
R01-TIGRv4S1-000546F	GAGTGC	-629
R01-TIGRv4S1-000546F	GATCAC	-982	-753
R01-TIGRv4S1-000546F	GATCTG	-845
R01-TIGRv4S1-000546F	GATGGC	-782
R01-TIGRv4S1-000546F	GATGGCTG	-782
R01-TIGRv4S1-000546F	GCAAGC	-738	-734	-204
R01-TIGRv4S1-000546F	GCAAGCA	-738	-734
R01-TIGRv4S1-000546F	GCAAGCC	-204
R01-TIGRv4S1-000546F	GCAAGCCA	-204
R01-TIGRv4S1-000546F	GCACAA	-94
R01-TIGRv4S1-000546F	GCACAAA	-94
R01-TIGRv4S1-000546F	GCACAC	-794
R01-TIGRv4S1-000546F	GCACACA	-794
R01-TIGRv4S1-000546F	GCACAG	-257
R01-TIGRv4S1-000546F	GCACAGG	-257
R01-TIGRv4S1-000546F	GCACAGGA	-257
R01-TIGRv4S1-000546F	GCACTC	-635
R01-TIGRv4S1-000546F	GCACTCG	-635
R01-TIGRv4S1-000546F	GCACTG	-543
R01-TIGRv4S1-000546F	GCACTGC	-543
R01-TIGRv4S1-000546F	GCACTGCT	-543
R01-TIGRv4S1-000546F	GCATAG	-76
R01-TIGRv4S1-000546F	GCATCG	-770
R01-TIGRv4S1-000546F	GCCAAA	-200
R01-TIGRv4S1-000546F	GCCTCC	-139
R01-TIGRv4S1-000546F	GCCTCCC	-139
R01-TIGRv4S1-000546F	GCGAAC	-992
R01-TIGRv4S1-000546F	GCGAACC	-992
R01-TIGRv4S1-000546F	GCGAACCG	-992
R01-TIGRv4S1-000546F	GCGCAC	-96
R01-TIGRv4S1-000546F	GCGCACA	-96
R01-TIGRv4S1-000546F	GCGGGA	-699
R01-TIGRv4S1-000546F	GCGGGAG	-699
R01-TIGRv4S1-000546F	GCGGGAGA	-699
R01-TIGRv4S1-000546F	GCGTCC	-625
R01-TIGRv4S1-000546F	GCGTCCC	-625
R01-TIGRv4S1-000546F	GCGTCCCG	-625
R01-TIGRv4S1-000546F	GCGTGC	-798
R01-TIGRv4S1-000546F	GCGTGCAC	-798
R01-TIGRv4S1-000546F	GCTAAC	-507	-287
R01-TIGRv4S1-000546F	GCTAACC	-507	-287
R01-TIGRv4S1-000546F	GCTAGC	-19
R01-TIGRv4S1-000546F	GCTAGTGC	-485	-56
R01-TIGRv4S1-000546F	GCTCAC	-688	-50
R01-TIGRv4S1-000546F	GCTCACC	-50
R01-TIGRv4S1-000546F	GCTCCC	-538
R01-TIGRv4S1-000546F	GCTCTC	-12
R01-TIGRv4S1-000546F	GCTCTCT	-12
R01-TIGRv4S1-000546F	GCTGCA	-638
R01-TIGRv4S1-000546F	GCTGCAC	-638
R01-TIGRv4S1-000546F	GCTGCACT	-638
R01-TIGRv4S1-000546F	GCTGCT	-15
R01-TIGRv4S1-000546F	GCTGCTC	-15
R01-TIGRv4S1-000546F	GCTTAAC	-557
R01-TIGRv4S1-000546F	GCTTCA	-814
R01-TIGRv4S1-000546F	GCTTGC	-215
R01-TIGRv4S1-000546F	GCTTGCA	-215
R01-TIGRv4S1-000546F	GCTTGG	-712
R01-TIGRv4S1-000546F	GCTTTTTC	-66
R01-TIGRv4S1-000546F	GGAACTGG	-371
R01-TIGRv4S1-000546F	GGAATC	-418
R01-TIGRv4S1-000546F	GGAATCTG	-418
R01-TIGRv4S1-000546F	GGAGAG	-696
R01-TIGRv4S1-000546F	GGAGAGGG	-696
R01-TIGRv4S1-000546F	GGAGCA	-741
R01-TIGRv4S1-000546F	GGAGCAA	-741
R01-TIGRv4S1-000546F	GGATTGA	-850
R01-TIGRv4S1-000546F	GGCATC	-771
R01-TIGRv4S1-000546F	GGCATCG	-771
R01-TIGRv4S1-000546F	GGCATCGT	-771
R01-TIGRv4S1-000546F	GGCGATC	-575
R01-TIGRv4S1-000546F	GGCTAACC	-288
R01-TIGRv4S1-000546F	GGCTCA	-689
R01-TIGRv4S1-000546F	GGGAGA	-697	-679
R01-TIGRv4S1-000546F	GGGCGA	-576
R01-TIGRv4S1-000546F	GGGCGATC	-576
R01-TIGRv4S1-000546F	GGGCTC	-690
R01-TIGRv4S1-000546F	GGGCTCAC	-690
R01-TIGRv4S1-000546F	GGGGCTC	-691
R01-TIGRv4S1-000546F	GGGTCC	-967
R01-TIGRv4S1-000546F	GGGTGG	-591
R01-TIGRv4S1-000546F	GGGTGGC	-591
R01-TIGRv4S1-000546F	GGGTGGCA	-591
R01-TIGRv4S1-000546F	GGTCAC	-648
R01-TIGRv4S1-000546F	GGTGGC	-590
R01-TIGRv4S1-000546F	GGTGGTGG	-663	-660	-657	-654
R01-TIGRv4S1-000546F	GGTGTAC	-708
R01-TIGRv4S1-000546F	GGTTAGC	-819
R01-TIGRv4S1-000546F	GTAACC	-470
R01-TIGRv4S1-000546F	GTACAC	-829
R01-TIGRv4S1-000546F	GTACACTG	-829
R01-TIGRv4S1-000546F	GTACCA	-618
R01-TIGRv4S1-000546F	GTATCC	-765
R01-TIGRv4S1-000546F	GTCACA	-647
R01-TIGRv4S1-000546F	GTCACATC	-647
R01-TIGRv4S1-000546F	GTCATG	-596	-495
R01-TIGRv4S1-000546F	GTCATGTC	-495
R01-TIGRv4S1-000546F	GTCCAC	-274
R01-TIGRv4S1-000546F	GTCCACC	-274
R01-TIGRv4S1-000546F	GTCCGC	-603
R01-TIGRv4S1-000546F	GTCGATC	-985
R01-TIGRv4S1-000546F	GTCTAG	-490
R01-TIGRv4S1-000546F	GTCTAGC	-490
R01-TIGRv4S1-000546F	GTGCAA	-481
R01-TIGRv4S1-000546F	GTGCAC	-796
R01-TIGRv4S1-000546F	GTGCACA	-796
R01-TIGRv4S1-000546F	GTGCGC	-441
R01-TIGRv4S1-000546F	GTGCGT	-627
R01-TIGRv4S1-000546F	GTGCTC	-52
R01-TIGRv4S1-000546F	GTGCTCAC	-52
R01-TIGRv4S1-000546F	GTGGAAC	-373
R01-TIGRv4S1-000546F	GTGGATTG	-852	-380
R01-TIGRv4S1-000546F	GTGGCA	-589
R01-TIGRv4S1-000546F	GTGGTC	-650
R01-TIGRv4S1-000546F	GTGGTCA	-650
R01-TIGRv4S1-000546F	GTGGTG	-665	-662	-659	-656	-653
R01-TIGRv4S1-000546F	GTGGTGG	-665	-662	-659	-656	-653
R01-TIGRv4S1-000546F	GTGTAC	-707
R01-TIGRv4S1-000546F	GTGTCC	-276
R01-TIGRv4S1-000546F	GTGTGTG	-944	-942	-940	-938	-936	-934	-313
R01-TIGRv4S1-000546F	GTGTGTGT	-944	-942	-940	-938	-936	-934	-313
R01-TIGRv4S1-000546F	GTTAGC	-818
R01-TIGRv4S1-000546F	GTTCAG	-81
R01-TIGRv4S1-000546F	GTTCAGC	-81
R01-TIGRv4S1-000546F	GTTCCA	-192
R01-TIGRv4S1-000546F	GTTCCACC	-192
R01-TIGRv4S1-000546F	GTTTGGC	-775	-71
R01-TIGRv4S1-000546F	TAGTTCAG	-83
R01-TIGRv4S1-000546F	TATATATA	-927	-925	-923	-921	-919	-917	-915	-913	-911	-909	-907	-905	-903	-901	-899	-897	-895	-893	-891	-889	-887	-885	-883	-881	-879	-877	-875	-873	-871	-869	-867	-865	-863	-861	-37
R01-TIGRv4S1-000546F	TATATATC	-464
R01-TIGRv4S1-000546F	TATTCCG	-806
R01-TIGRv4S1-000546F	TATTCCGA	-806
R01-TIGRv4S1-000546F	TCAAGC	-261
R01-TIGRv4S1-000546F	TCACAC	-751	-686	-458
R01-TIGRv4S1-000546F	TCACATC	-646
R01-TIGRv4S1-000546F	TCAGCC	-244
R01-TIGRv4S1-000546F	TCCACC	-273	-190
R01-TIGRv4S1-000546F	TCCAGC	-43
R01-TIGRv4S1-000546F	TCCATG	-997	-762
R01-TIGRv4S1-000546F	TCCCTC	-136
R01-TIGRv4S1-000546F	TCCTAG	-302
R01-TIGRv4S1-000546F	TCCTCT	-115
R01-TIGRv4S1-000546F	TCCTCTC	-115
R01-TIGRv4S1-000546F	TCGATC	-984	-959	-755	-523
R01-TIGRv4S1-000546F	TCGTCAGG	-951
R01-TIGRv4S1-000546F	TCTACC	-104
R01-TIGRv4S1-000546F	TCTAGC	-489	-60
R01-TIGRv4S1-000546F	TCTCTAC	-106
R01-TIGRv4S1-000546F	TCTCTACC	-106
R01-TIGRv4S1-000546F	TCTCTC	-112	-110	-108
R01-TIGRv4S1-000546F	TCTCTCTC	-112	-110
R01-TIGRv4S1-000546F	TCTGTGG	-293
R01-TIGRv4S1-000546F	TGATGGC	-783
R01-TIGRv4S1-000546F	TGCACTGC	-544
R01-TIGRv4S1-000546F	TGCCTC	-140
R01-TIGRv4S1-000546F	TGCCTCC	-140
R01-TIGRv4S1-000546F	TGGCATC	-772
R01-TIGRv4S1-000546F	TGGTTAGC	-820
R01-TIGRv4S1-000546F	TGTCTAG	-491
R01-TIGRv4S1-000546F	TGTGTGTG	-943	-941	-939	-937	-935	-314
R01-TIGRv4S1-000546F	TGTTCCA	-193
R01-TIGRv4S1-000546F	TTAACTAC	-178
R01-TIGRv4S1-000546F	TTAGCTTC	-817
R01-TIGRv4S1-000546F	TTGCAC	-545
R01-TIGRv4S1-001164F	AAAAAA	-122	-106	-97	-96	-95	-94	-93	-66	-65
R01-TIGRv4S1-001164F	AAAAAAAA	-97	-96	-95
R01-TIGRv4S1-001164F	AAAAAC	-92
R01-TIGRv4S1-001164F	AAAAACAC	-92
R01-TIGRv4S1-001164F	AAAAAG	-121	-105
R01-TIGRv4S1-001164F	AAAACAC	-91
R01-TIGRv4S1-001164F	AAAACCA	-547	-430
R01-TIGRv4S1-001164F	AAAAGA	-139	-120	-104
R01-TIGRv4S1-001164F	AAAAGAA	-139	-120
R01-TIGRv4S1-001164F	AAAAGAAA	-139	-120
R01-TIGRv4S1-001164F	AAAATC	-63	-51
R01-TIGRv4S1-001164F	AAACAC	-541	-90
R01-TIGRv4S1-001164F	AAACACAA	-90
R01-TIGRv4S1-001164F	AAACCAA	-546
R01-TIGRv4S1-001164F	AAACCAAA	-546
R01-TIGRv4S1-001164F	AAACCACC	-947
R01-TIGRv4S1-001164F	AAACTTGC	-633
R01-TIGRv4S1-001164F	AAAGAC	-200
R01-TIGRv4S1-001164F	AAAGGAG	-134
R01-TIGRv4S1-001164F	AAATCC	-62	-50
R01-TIGRv4S1-001164F	AACAAATG	-460
R01-TIGRv4S1-001164F	AACAAG	-22
R01-TIGRv4S1-001164F	AACACAA	-89
R01-TIGRv4S1-001164F	AACACAG	-374
R01-TIGRv4S1-001164F	AACCAA	-545	-434
R01-TIGRv4S1-001164F	AACCAC	-946
R01-TIGRv4S1-001164F	AACCACC	-946
R01-TIGRv4S1-001164F	AACCGA	-320
R01-TIGRv4S1-001164F	AACCTC	-656
R01-TIGRv4S1-001164F	AACGCC	-178
R01-TIGRv4S1-001164F	AACTTGCG	-632
R01-TIGRv4S1-001164F	AAGACC	-199
R01-TIGRv4S1-001164F	AAGAGAAA	-102
R01-TIGRv4S1-001164F	AAGAGAGA	-737
R01-TIGRv4S1-001164F	AAGAGGAC	-165
R01-TIGRv4S1-001164F	AAGGAG	-133
R01-TIGRv4S1-001164F	AAGGAGA	-133
R01-TIGRv4S1-001164F	AAGGCC	-149
R01-TIGRv4S1-001164F	AAGTAGG	-822
R01-TIGRv4S1-001164F	ACAACC	-436	-159
R01-TIGRv4S1-001164F	ACAAGG	-151
R01-TIGRv4S1-001164F	ACAAGTCG	-21
R01-TIGRv4S1-001164F	ACACAA	-169	-88
R01-TIGRv4S1-001164F	ACACAAT	-88
R01-TIGRv4S1-001164F	ACACAG	-373
R01-TIGRv4S1-001164F	ACACGC	-539
R01-TIGRv4S1-001164F	ACATGGG	-925
R01-TIGRv4S1-001164F	ACATGTAC	-982
R01-TIGRv4S1-001164F	ACCAAA	-550	-544	-433
R01-TIGRv4S1-001164F	ACCAAAAC	-550	-433
R01-TIGRv4S1-001164F	ACCAAAC	-544
R01-TIGRv4S1-001164F	ACCAAACA	-544
R01-TIGRv4S1-001164F	ACCAAC	-377
R01-TIGRv4S1-001164F	ACCAACA	-377
R01-TIGRv4S1-001164F	ACCAACAC	-377
R01-TIGRv4S1-001164F	ACCACC	-945	-504
R01-TIGRv4S1-001164F	ACCACCTC	-945
R01-TIGRv4S1-001164F	ACCAGA	-560	-555	-189
R01-TIGRv4S1-001164F	ACCAGAC	-560	-555
R01-TIGRv4S1-001164F	ACCAGACC	-560	-555
R01-TIGRv4S1-001164F	ACCAGC	-196
R01-TIGRv4S1-001164F	ACCCAT	-295
R01-TIGRv4S1-001164F	ACCCCA	-211
R01-TIGRv4S1-001164F	ACCCGC	-501
R01-TIGRv4S1-001164F	ACCGAA	-319
R01-TIGRv4S1-001164F	ACCGGA	-565	-156
R01-TIGRv4S1-001164F	ACCGGACC	-565
R01-TIGRv4S1-001164F	ACCTTTCG	-362
R01-TIGRv4S1-001164F	ACGACC	-214
R01-TIGRv4S1-001164F	ACGACCC	-214
R01-TIGRv4S1-001164F	ACGCCA	-177
R01-TIGRv4S1-001164F	ACGCCC	-537
R01-TIGRv4S1-001164F	ACGCTG	-668
R01-TIGRv4S1-001164F	ACGGCC	-698	-650
R01-TIGRv4S1-001164F	ACGGTTTC	-405
R01-TIGRv4S1-001164F	ACGTCTC	-726
R01-TIGRv4S1-001164F	ACTCGC	-644
R01-TIGRv4S1-001164F	ACTGCTC	-390
R01-TIGRv4S1-001164F	ACTGTG	-310
R01-TIGRv4S1-001164F	ACTTGCG	-631
R01-TIGRv4S1-001164F	ACTTTGC	-349
R01-TIGRv4S1-001164F	AGAAAA	-141	-108	-99
R01-TIGRv4S1-001164F	AGAAAGG	-136
R01-TIGRv4S1-001164F	AGAAAGGA	-136
R01-TIGRv4S1-001164F	AGACGACC	-216
R01-TIGRv4S1-001164F	AGACGC	-129
R01-TIGRv4S1-001164F	AGACTAG	-963
R01-TIGRv4S1-001164F	AGAGAG	-789	-736	-734
R01-TIGRv4S1-001164F	AGAGAGAG	-736
R01-TIGRv4S1-001164F	AGAGAGC	-789	-734
R01-TIGRv4S1-001164F	AGAGTGG	-418
R01-TIGRv4S1-001164F	AGATAGC	-859
R01-TIGRv4S1-001164F	AGCCAA	-301
R01-TIGRv4S1-001164F	AGCGAC	-730	-193
R01-TIGRv4S1-001164F	AGCTCCA	-510
R01-TIGRv4S1-001164F	AGCTGTG	-755
R01-TIGRv4S1-001164F	AGGAGA	-132
R01-TIGRv4S1-001164F	AGGCCA	-148
R01-TIGRv4S1-001164F	AGGGAGC	-81
R01-TIGRv4S1-001164F	AGGGCC	-206
R01-TIGRv4S1-001164F	AGGTGC	-998
R01-TIGRv4S1-001164F	AGTAGGAA	-821
R01-TIGRv4S1-001164F	AGTGCC	-527
R01-TIGRv4S1-001164F	AGTGGCAC	-416
R01-TIGRv4S1-001164F	ATACAAAC	-183
R01-TIGRv4S1-001164F	ATAGGG	-83
R01-TIGRv4S1-001164F	ATCACC	-451
R01-TIGRv4S1-001164F	ATCGGC	-236
R01-TIGRv4S1-001164F	CAAAAC	-548	-431
R01-TIGRv4S1-001164F	CAAACA	-542	-462
R01-TIGRv4S1-001164F	CAAACAA	-462
R01-TIGRv4S1-001164F	CAAACAC	-542
R01-TIGRv4S1-001164F	CAAACC	-298
R01-TIGRv4S1-001164F	CAAACG	-180
R01-TIGRv4S1-001164F	CAACAC	-375
R01-TIGRv4S1-001164F	CAACACA	-375
R01-TIGRv4S1-001164F	CAACCA	-435
R01-TIGRv4S1-001164F	CAACCAA	-435
R01-TIGRv4S1-001164F	CAACCGG	-158
R01-TIGRv4S1-001164F	CAAGAC	-218
R01-TIGRv4S1-001164F	CAAGAG	-166
R01-TIGRv4S1-001164F	CAAGAGG	-166
R01-TIGRv4S1-001164F	CAAGGCC	-150
R01-TIGRv4S1-001164F	CAAGTAG	-823
R01-TIGRv4S1-001164F	CAAGTCG	-20
R01-TIGRv4S1-001164F	CAATAGAC	-967
R01-TIGRv4S1-001164F	CACAAA	-464
R01-TIGRv4S1-001164F	CACAAAC	-464
R01-TIGRv4S1-001164F	CACAAACA	-464
R01-TIGRv4S1-001164F	CACAAG	-220	-168
R01-TIGRv4S1-001164F	CACAGA	-144
R01-TIGRv4S1-001164F	CACCAA	-378
R01-TIGRv4S1-001164F	CACCAAC	-378
R01-TIGRv4S1-001164F	CACCAC	-505
R01-TIGRv4S1-001164F	CACCACC	-505
R01-TIGRv4S1-001164F	CACCAG	-449
R01-TIGRv4S1-001164F	CACCAGT	-449
R01-TIGRv4S1-001164F	CACCAGTA	-449
R01-TIGRv4S1-001164F	CACCCG	-502
R01-TIGRv4S1-001164F	CACCCGC	-502
R01-TIGRv4S1-001164F	CACCGA	-398
R01-TIGRv4S1-001164F	CACCGAG	-398
R01-TIGRv4S1-001164F	CACCTC	-943
R01-TIGRv4S1-001164F	CACCTG	-269
R01-TIGRv4S1-001164F	CACCTGTG	-269
R01-TIGRv4S1-001164F	CACGAA	-494
R01-TIGRv4S1-001164F	CACGAATG	-494
R01-TIGRv4S1-001164F	CACGCC	-538
R01-TIGRv4S1-001164F	CACGCTG	-669
R01-TIGRv4S1-001164F	CACGGC	-651
R01-TIGRv4S1-001164F	CACGGCC	-651
R01-TIGRv4S1-001164F	CACGGCCA	-651
R01-TIGRv4S1-001164F	CACGTAC	-619
R01-TIGRv4S1-001164F	CACTCGC	-645
R01-TIGRv4S1-001164F	CAGAATAC	-187
R01-TIGRv4S1-001164F	CAGAGC	-225
R01-TIGRv4S1-001164F	CAGAGCAC	-225
R01-TIGRv4S1-001164F	CAGCGA	-194
R01-TIGRv4S1-001164F	CAGCGACC	-194
R01-TIGRv4S1-001164F	CAGCTC	-511
R01-TIGRv4S1-001164F	CAGCTCC	-511
R01-TIGRv4S1-001164F	CAGGGC	-207
R01-TIGRv4S1-001164F	CAGGGCC	-207
R01-TIGRv4S1-001164F	CAGTGC	-528
R01-TIGRv4S1-001164F	CATCCA	-903	-273
R01-TIGRv4S1-001164F	CATCCAC	-273
R01-TIGRv4S1-001164F	CATCCACC	-273
R01-TIGRv4S1-001164F	CATGGG	-924
R01-TIGRv4S1-001164F	CATGTC	-278
R01-TIGRv4S1-001164F	CATTGC	-899
R01-TIGRv4S1-001164F	CCAAAA	-549	-432
R01-TIGRv4S1-001164F	CCAAAAC	-549	-432
R01-TIGRv4S1-001164F	CCAAAACC	-549	-432
R01-TIGRv4S1-001164F	CCAAAC	-543	-299
R01-TIGRv4S1-001164F	CCAAACA	-543
R01-TIGRv4S1-001164F	CCAAACAC	-543
R01-TIGRv4S1-001164F	CCAAACCC	-299
R01-TIGRv4S1-001164F	CCAAAG	-202
R01-TIGRv4S1-001164F	CCAACA	-376
R01-TIGRv4S1-001164F	CCAACACA	-376
R01-TIGRv4S1-001164F	CCAACC	-658
R01-TIGRv4S1-001164F	CCACAG	-145
R01-TIGRv4S1-001164F	CCACCA	-506
R01-TIGRv4S1-001164F	CCACCAC	-506
R01-TIGRv4S1-001164F	CCACCACC	-506
R01-TIGRv4S1-001164F	CCACCC	-503
R01-TIGRv4S1-001164F	CCACCCGC	-503
R01-TIGRv4S1-001164F	CCACCTC	-944
R01-TIGRv4S1-001164F	CCACCTCA	-944
R01-TIGRv4S1-001164F	CCACCTG	-270
R01-TIGRv4S1-001164F	CCACGC	-670
R01-TIGRv4S1-001164F	CCACGT	-620
R01-TIGRv4S1-001164F	CCACGTAC	-620
R01-TIGRv4S1-001164F	CCACTC	-694	-646
R01-TIGRv4S1-001164F	CCACTCGC	-646
R01-TIGRv4S1-001164F	CCAGAC	-559	-554
R01-TIGRv4S1-001164F	CCAGACC	-559	-554
R01-TIGRv4S1-001164F	CCAGCGAC	-195
R01-TIGRv4S1-001164F	CCAGCTC	-512
R01-TIGRv4S1-001164F	CCAGCTCC	-512
R01-TIGRv4S1-001164F	CCAGGA	-174
R01-TIGRv4S1-001164F	CCAGGG	-208
R01-TIGRv4S1-001164F	CCAGGGC	-208
R01-TIGRv4S1-001164F	CCAGGGCC	-208
R01-TIGRv4S1-001164F	CCAGTA	-447
R01-TIGRv4S1-001164F	CCATATG	-426
R01-TIGRv4S1-001164F	CCATCC	-293
R01-TIGRv4S1-001164F	CCATGTTC	-334
R01-TIGRv4S1-001164F	CCATTG	-900
R01-TIGRv4S1-001164F	CCATTGCC	-900
R01-TIGRv4S1-001164F	CCCAAC	-659
R01-TIGRv4S1-001164F	CCCAACC	-659
R01-TIGRv4S1-001164F	CCCAACCT	-659
R01-TIGRv4S1-001164F	CCCAGG	-209
R01-TIGRv4S1-001164F	CCCATC	-294
R01-TIGRv4S1-001164F	CCCATCC	-294
R01-TIGRv4S1-001164F	CCCCAA	-660
R01-TIGRv4S1-001164F	CCCCAAC	-660
R01-TIGRv4S1-001164F	CCCCAG	-210
R01-TIGRv4S1-001164F	CCCCGG	-534
R01-TIGRv4S1-001164F	CCCCGGC	-534
R01-TIGRv4S1-001164F	CCCGGC	-533
R01-TIGRv4S1-001164F	CCCGGCA	-533
R01-TIGRv4S1-001164F	CCCGGT	-43
R01-TIGRv4S1-001164F	CCCTAA	-760
R01-TIGRv4S1-001164F	CCCTAAGC	-760
R01-TIGRv4S1-001164F	CCCTGC	-343
R01-TIGRv4S1-001164F	CCGAAT	-318
R01-TIGRv4S1-001164F	CCGAGG	-396
R01-TIGRv4S1-001164F	CCGAGGAC	-396
R01-TIGRv4S1-001164F	CCGCGG	-720
R01-TIGRv4S1-001164F	CCGCGGC	-720
R01-TIGRv4S1-001164F	CCGCGGCG	-720
R01-TIGRv4S1-001164F	CCGCTC	-499
R01-TIGRv4S1-001164F	CCGGAC	-564	-155
R01-TIGRv4S1-001164F	CCGGACC	-564
R01-TIGRv4S1-001164F	CCGGACCA	-564
R01-TIGRv4S1-001164F	CCGGCA	-532
R01-TIGRv4S1-001164F	CCGGTC	-58	-42
R01-TIGRv4S1-001164F	CCGGTCG	-58	-42
R01-TIGRv4S1-001164F	CCGGTCGA	-58
R01-TIGRv4S1-001164F	CCGTCG	-523
R01-TIGRv4S1-001164F	CCGTCGC	-523
R01-TIGRv4S1-001164F	CCTAAGC	-759
R01-TIGRv4S1-001164F	CCTCAC	-654
R01-TIGRv4S1-001164F	CCTCATC	-7
R01-TIGRv4S1-001164F	CCTCCC	-46
R01-TIGRv4S1-001164F	CCTCCCG	-46
R01-TIGRv4S1-001164F	CCTCCCGG	-46
R01-TIGRv4S1-001164F	CCTCCTC	-10
R01-TIGRv4S1-001164F	CCTCCTCA	-10
R01-TIGRv4S1-001164F	CCTGTG	-267
R01-TIGRv4S1-001164F	CCTTGC	-289
R01-TIGRv4S1-001164F	CCTTTC	-592	-361
R01-TIGRv4S1-001164F	CCTTTCG	-361
R01-TIGRv4S1-001164F	CCTTTCTC	-592
R01-TIGRv4S1-001164F	CGAAAAA	-124
R01-TIGRv4S1-001164F	CGAATC	-317
R01-TIGRv4S1-001164F	CGACCC	-213
R01-TIGRv4S1-001164F	CGACCCC	-213
R01-TIGRv4S1-001164F	CGAGGAC	-395
R01-TIGRv4S1-001164F	CGCACA	-466
R01-TIGRv4S1-001164F	CGCACAA	-466
R01-TIGRv4S1-001164F	CGCCAG	-604	-176
R01-TIGRv4S1-001164F	CGCCAGG	-176
R01-TIGRv4S1-001164F	CGCCCC	-662	-536
R01-TIGRv4S1-001164F	CGCGAA	-126
R01-TIGRv4S1-001164F	CGCGAAA	-126
R01-TIGRv4S1-001164F	CGCGAAAA	-126
R01-TIGRv4S1-001164F	CGCGCA	-468
R01-TIGRv4S1-001164F	CGCGCAC	-468
R01-TIGRv4S1-001164F	CGCGCC	-641
R01-TIGRv4S1-001164F	CGCGCG	-748
R01-TIGRv4S1-001164F	CGCGCGG	-748
R01-TIGRv4S1-001164F	CGCGGC	-719	-581
R01-TIGRv4S1-001164F	CGCGGCG	-719
R01-TIGRv4S1-001164F	CGCGGCTG	-581
R01-TIGRv4S1-001164F	CGCGGGG	-746
R01-TIGRv4S1-001164F	CGCGTC	-675
R01-TIGRv4S1-001164F	CGCGTCC	-675
R01-TIGRv4S1-001164F	CGCGTCCA	-675
R01-TIGRv4S1-001164F	CGCTGC	-667
R01-TIGRv4S1-001164F	CGCTGCG	-667
R01-TIGRv4S1-001164F	CGCTTCG	-609
R01-TIGRv4S1-001164F	CGGACA	-154
R01-TIGRv4S1-001164F	CGGACC	-563
R01-TIGRv4S1-001164F	CGGCCA	-697	-649	-37
R01-TIGRv4S1-001164F	CGGCCAC	-697	-649	-37
R01-TIGRv4S1-001164F	CGGCGC	-717
R01-TIGRv4S1-001164F	CGGCGG	-684
R01-TIGRv4S1-001164F	CGGCGGT	-684
R01-TIGRv4S1-001164F	CGGCTGG	-579
R01-TIGRv4S1-001164F	CGGCTTC	-234
R01-TIGRv4S1-001164F	CGGGGG	-744	-708
R01-TIGRv4S1-001164F	CGGGGGG	-744	-708
R01-TIGRv4S1-001164F	CGGGGGGA	-744	-708
R01-TIGRv4S1-001164F	CGGTGC	-517
R01-TIGRv4S1-001164F	CGGTGCC	-517
R01-TIGRv4S1-001164F	CGGTGCCA	-517
R01-TIGRv4S1-001164F	CGTACG	-479
R01-TIGRv4S1-001164F	CGTACGTA	-479
R01-TIGRv4S1-001164F	CGTCAC	-381
R01-TIGRv4S1-001164F	CGTCACC	-381
R01-TIGRv4S1-001164F	CGTCGC	-522
R01-TIGRv4S1-001164F	CGTCGCG	-522
R01-TIGRv4S1-001164F	CGTCGT	-384
R01-TIGRv4S1-001164F	CGTCTC	-725	-15
R01-TIGRv4S1-001164F	CGTCTCC	-725	-15
R01-TIGRv4S1-001164F	CTACATGG	-927
R01-TIGRv4S1-001164F	CTATAGC	-915
R01-TIGRv4S1-001164F	CTATCTCC	-875
R01-TIGRv4S1-001164F	CTCATC	-905	-6
R01-TIGRv4S1-001164F	CTCATCC	-905
R01-TIGRv4S1-001164F	CTCATG	-280
R01-TIGRv4S1-001164F	CTCCAC	-508
R01-TIGRv4S1-001164F	CTCCAT	-871
R01-TIGRv4S1-001164F	CTCCATG	-871
R01-TIGRv4S1-001164F	CTCCGC	-722
R01-TIGRv4S1-001164F	CTCCTC	-12	-9
R01-TIGRv4S1-001164F	CTCCTCC	-12
R01-TIGRv4S1-001164F	CTCCTT	-587
R01-TIGRv4S1-001164F	CTCGAG	-247
R01-TIGRv4S1-001164F	CTCGAGC	-247
R01-TIGRv4S1-001164F	CTCGCG	-643
R01-TIGRv4S1-001164F	CTCGCGC	-643
R01-TIGRv4S1-001164F	CTCGCGCC	-643
R01-TIGRv4S1-001164F	CTCGTC	-386
R01-TIGRv4S1-001164F	CTCTATAG	-884
R01-TIGRv4S1-001164F	CTCTCA	-907
R01-TIGRv4S1-001164F	CTCTCAT	-907
R01-TIGRv4S1-001164F	CTCTCATC	-907
R01-TIGRv4S1-001164F	CTCTCTAT	-993
R01-TIGRv4S1-001164F	CTCTCTC	-909	-848	-846
R01-TIGRv4S1-001164F	CTCTTC	-842	-829
R01-TIGRv4S1-001164F	CTCTTCC	-829
R01-TIGRv4S1-001164F	CTCTTCCA	-829
R01-TIGRv4S1-001164F	CTGACA	-807
R01-TIGRv4S1-001164F	CTGAGC	-304
R01-TIGRv4S1-001164F	CTGAGCC	-304
R01-TIGRv4S1-001164F	CTGCAG	-228
R01-TIGRv4S1-001164F	CTGCGC	-665
R01-TIGRv4S1-001164F	CTGCTC	-389
R01-TIGRv4S1-001164F	CTGCTCG	-389
R01-TIGRv4S1-001164F	CTGGAC	-576
R01-TIGRv4S1-001164F	CTGGTG	-255
R01-TIGRv4S1-001164F	CTGTGC	-753	-309
R01-TIGRv4S1-001164F	CTGTGCTG	-309
R01-TIGRv4S1-001164F	CTGTGG	-266
R01-TIGRv4S1-001164F	CTGTGGTG	-266
R01-TIGRv4S1-001164F	CTTACG	-613
R01-TIGRv4S1-001164F	CTTAGC	-972
R01-TIGRv4S1-001164F	CTTCCA	-827
R01-TIGRv4S1-001164F	CTTCCAA	-827
R01-TIGRv4S1-001164F	CTTCGC	-607	-584
R01-TIGRv4S1-001164F	CTTCGCC	-607
R01-TIGRv4S1-001164F	CTTGCG	-630
R01-TIGRv4S1-001164F	CTTGCTC	-284
R01-TIGRv4S1-001164F	CTTGGG	-75
R01-TIGRv4S1-001164F	CTTTCTC	-591
R01-TIGRv4S1-001164F	GAAAAA	-123	-107	-98	-67
R01-TIGRv4S1-001164F	GAAAAAAG	-123	-107
R01-TIGRv4S1-001164F	GAAAGG	-135
R01-TIGRv4S1-001164F	GAAGAG	-738
R01-TIGRv4S1-001164F	GAAGAGA	-738
R01-TIGRv4S1-001164F	GAATCGGC	-238
R01-TIGRv4S1-001164F	GACAAC	-160
R01-TIGRv4S1-001164F	GACACA	-170
R01-TIGRv4S1-001164F	GACACAA	-170
R01-TIGRv4S1-001164F	GACATG	-805
R01-TIGRv4S1-001164F	GACCAGA	-561	-556	-190
R01-TIGRv4S1-001164F	GACCAGC	-197
R01-TIGRv4S1-001164F	GACCCC	-212
R01-TIGRv4S1-001164F	GACGCG	-128
R01-TIGRv4S1-001164F	GACGGC	-699
R01-TIGRv4S1-001164F	GACGTTGG	-573
R01-TIGRv4S1-001164F	GACTGC	-391
R01-TIGRv4S1-001164F	GACTTTG	-350
R01-TIGRv4S1-001164F	GAGAAAAA	-100
R01-TIGRv4S1-001164F	GAGACG	-130
R01-TIGRv4S1-001164F	GAGACGC	-130
R01-TIGRv4S1-001164F	GAGAGA	-735
R01-TIGRv4S1-001164F	GAGAGAG	-735
R01-TIGRv4S1-001164F	GAGAGC	-788	-733
R01-TIGRv4S1-001164F	GAGAGCG	-733
R01-TIGRv4S1-001164F	GAGCAC	-223
R01-TIGRv4S1-001164F	GAGCCA	-337	-302
R01-TIGRv4S1-001164F	GAGCCAT	-337
R01-TIGRv4S1-001164F	GAGCGA	-731
R01-TIGRv4S1-001164F	GAGCTA	-244
R01-TIGRv4S1-001164F	GAGCTTG	-78
R01-TIGRv4S1-001164F	GAGCTTGG	-78
R01-TIGRv4S1-001164F	GAGGAC	-702	-394	-163
R01-TIGRv4S1-001164F	GAGGACA	-163
R01-TIGRv4S1-001164F	GAGGACG	-702
R01-TIGRv4S1-001164F	GAGTGG	-417
R01-TIGRv4S1-001164F	GATCTC	-799
R01-TIGRv4S1-001164F	GCAACC	-322
R01-TIGRv4S1-001164F	GCAACCG	-322
R01-TIGRv4S1-001164F	GCAACCGA	-322
R01-TIGRv4S1-001164F	GCACAA	-465	-221
R01-TIGRv4S1-001164F	GCACAAA	-465
R01-TIGRv4S1-001164F	GCACAAAC	-465
R01-TIGRv4S1-001164F	GCACTA	-412
R01-TIGRv4S1-001164F	GCACTAT	-412
R01-TIGRv4S1-001164F	GCAGAGC	-226
R01-TIGRv4S1-001164F	GCAGTG	-529
R01-TIGRv4S1-001164F	GCAGTGC	-529
R01-TIGRv4S1-001164F	GCCAAA	-300	-203
R01-TIGRv4S1-001164F	GCCAAAC	-300
R01-TIGRv4S1-001164F	GCCAAAG	-203
R01-TIGRv4S1-001164F	GCCACA	-146
R01-TIGRv4S1-001164F	GCCACT	-695	-647	-35
R01-TIGRv4S1-001164F	GCCACTC	-695	-647
R01-TIGRv4S1-001164F	GCCAGC	-513
R01-TIGRv4S1-001164F	GCCAGG	-175
R01-TIGRv4S1-001164F	GCCAGGAC	-175
R01-TIGRv4S1-001164F	GCCATG	-335
R01-TIGRv4S1-001164F	GCCCCG	-535
R01-TIGRv4S1-001164F	GCCCCGGC	-535
R01-TIGRv4S1-001164F	GCCCTGC	-344
R01-TIGRv4S1-001164F	GCCCTGCG	-344
R01-TIGRv4S1-001164F	GCCGTC	-524
R01-TIGRv4S1-001164F	GCCGTCGC	-524
R01-TIGRv4S1-001164F	GCCTCG	-895
R01-TIGRv4S1-001164F	GCCTCGT	-895
R01-TIGRv4S1-001164F	GCCTTA	-638
R01-TIGRv4S1-001164F	GCCTTTC	-593
R01-TIGRv4S1-001164F	GCGAAA	-125
R01-TIGRv4S1-001164F	GCGAAAA	-125
R01-TIGRv4S1-001164F	GCGACC	-192
R01-TIGRv4S1-001164F	GCGACCA	-192
R01-TIGRv4S1-001164F	GCGACG	-729
R01-TIGRv4S1-001164F	GCGACGTC	-729
R01-TIGRv4S1-001164F	GCGAGC	-339
R01-TIGRv4S1-001164F	GCGAGCC	-339
R01-TIGRv4S1-001164F	GCGCAC	-467
R01-TIGRv4S1-001164F	GCGCACA	-467
R01-TIGRv4S1-001164F	GCGCCC	-663
R01-TIGRv4S1-001164F	GCGCCCC	-663
R01-TIGRv4S1-001164F	GCGCCCCA	-663
R01-TIGRv4S1-001164F	GCGCGC	-749	-469
R01-TIGRv4S1-001164F	GCGCGCA	-469
R01-TIGRv4S1-001164F	GCGCGCAC	-469
R01-TIGRv4S1-001164F	GCGCGCGG	-749
R01-TIGRv4S1-001164F	GCGCGGGG	-747
R01-TIGRv4S1-001164F	GCGGAA	-70
[truncated: 11,480 more rows]
