# Supplementary material for: Development of a novel data mining tool to find cis-elements in rice gene promoter regions
Source: BMC Plant Biol. 2008 Feb 27;8:20. doi: 10.1186/1471-2229-8-20 (PMC2270273; doi:10.1186/1471-2229-8-20)
Supplement: Additional file 6 — Result of association rule analysis after sequence search shown in Supplementary Table S6. 1st column: examined sequence. 2nd column: number of TUs possessing the designated motif within 28 TUs of the target gene list. 3rd column: number of TU possessing the designated motif within 22 943 TUs stored in KOME database. 4th column: lift value. [file 1471-2229-8-20-S6.csv]

TATTGAT	1	2330	0.35
CTCCAG	2	4008	0.41
GGGCGG	3	3222	0.76
CACGTG	5	4917	0.83
[AT]GATA[AG]	17	15424	0.90
AATATT	13	11799	0.90
G[GT]T[AT]G[GT]T	10	8955	0.92
(TT)?TGAC[CT]	19	16649	0.94
GTCAAAA[AT]	2	1753	0.94
CCGAC	10	8752	0.94
T[TG][ACGT][ACGT]G[ACGT]AA[TG]	18	15488	0.95
TT[AT]T[AT]TT[AT]TT	7	5836	0.98
TATT	27	22384	0.99
TAAT	27	22234	1.00
[AG]G[AT][CT][GAC]	28	22941	1.00
(GA){2,}|(TC){2,}	28	22911	1.00
[CT][CT]A[ACGT][TA][CT][CT]	28	22899	1.00
T{4,6}	28	22699	1.01
CA[ACGT][ACGT]TG	28	22405	1.02
[TA]AAAG	27	21329	1.04
TATA[AT]A	22	16849	1.07
CCAAT	19	14497	1.07
AGCCGCC	2	1523	1.08
[GC][GC][GA]CGCC	10	7543	1.09
CGTG[TC]G	9	6544	1.13
AATAAA[CT]AAA	1	715	1.15
CC[AT]{6}GG	2	1392	1.18
CACCC	19	12165	1.28
CCA[ACGT]TG	19	12084	1.29
TGACGTGG	1	627	1.31
TGTCTC	7	3825	1.50
AATATATTT	3	1405	1.75
A[TC]G[AT]A[CT]CT	8	3039	2.16
CAACA[ACGT]*CACCTG	5	1865	2.20
GTGG[ACGT]CCC	6	2189	2.25
GG[ACGT]CCCAC	10	3601	2.28
CCAC[AC]A[ACGT][AC][ACGT][CT][AC]	9	3013	2.45
TGACAGGT	3	527	4.66
([ACGT]GAA[ACGT]){3}	4	512	6.40
